# Supplementary material for: Human Leukocyte Antigen (HLA)-DRB1*15:01 and HLA-DRB5*01:01 Present Complementary Peptide Repertoires
Source: Front Immunol. 2017 Aug 21;8:984. doi: 10.3389/fimmu.2017.00984 (PMC5566978; doi:10.3389/fimmu.2017.00984)
Supplement: Supplementary file 1 [file Table_1.XLSX]

## Sheet: Hoja1
Supplemental Table 1. HLA-DRB5*01:01-associated peptides
#	ACCESSION N.	PROTEIN NAME	MW	SCORE	SEQUENCE
1	P46783	40S ribosomal protein S10	2391.2	35.9	SAVPPGADKKAEAGAGSATEFQFR
2	M0QZC5	40S ribosomal protein S11	1588.76	31.25	ADIQTERAYQKQP
3	P62269	40S ribosomal protein S18	1620.94	52.47	SLVIPEKFQHILR
4	P62081	40S ribosomal protein S7	1910.98	35.45	KLTGKDVNFEFPEFQL
5	H7BY10	60S ribosomal protein L23a	2289.24	27.55	AYVRLAPDYDALDVANKIGII
6	P62899	60S ribosomal protein L31	3196.69	46.48	SPNKLYTLVTYVPVTTFKNLQTVNVDEN
7	P07108	Acyl-CoA-binding protein	1784.85	67.54	SQAEFEKAAEEVRHL
8	P30533	Alpha-2-macroglobulin receptor-associated protein	1828.98	57.58	QKQLEIAHEKLRHAE
9	P30533	Alpha-2-macroglobulin receptor-associated protein	1916.02	49.42	QKQLEIAHEKLRHAES
10	H7C104	Amyloid beta A4 protein	1865.89	28.69	SDDVLANMISEPRISYG
11	K7EKF6	Angiopoietin-related protein 6	1648.04	74.26	LPPPPLVPVVPVRLVG
12	E7EMB6	Aspartyl aminopeptidase	1629.84	28.29	FELFPSLSHNLLVD
13	Q92499	ATP-dependent RNA helicase DDX1	1717.93	42.06	LHLGYLPNQLFRTF
14	Q86XA6	B4GALT1 protein OS=Homo sapiens	2601.44	54.62	VYYLAGRDLSRLPQLVGVSTPLQG
15	H0YLF3	Beta-2-microglobulin form pI 5.3	1641.84	41.4	DIEVDLLKNGERIE
16	Q562R1	Beta-actin-like protein 2	1742.93	48.43	YEGYALPHAILRLDL
17	Q562R1	Beta-actin-like protein 2	1939.06	50.22	VPIYEGYALPHAILRLD
18	C9J6X5	Beta-galactoside alpha-2,6-sialyltransferase 1	1560.92	60.65	TKEFQVLKSLGKLA
19	C9J6X5	Beta-galactoside alpha-2,6-sialyltransferase 1	1671.96	73.95	QTKEFQVLKSLGKLA
20	C9J6X5	Beta-galactoside alpha-2,6-sialyltransferase 1	1803	89.24	QTKEFQVLKSLGKLAM
21	C9J6X5	Beta-galactoside alpha-2,6-sialyltransferase 1	1876.02	94.82	QTKEFQVLKSLGKLAMG
22	Q9NPF2	Carbohydrate sulfotransferase 11	1591.91	42.81	VLQLAGVGSYLKFPT
23	E9PKT6	Cathepsin H	1474.8	27.76	ESAIAIATGKMLSLA
24	J3KTN5	C-C chemokine receptor type 7	1442.81	66.63	VAIVQAVSAHRHR
25	J3KTN5	C-C chemokine receptor type 7	1513.85	51.5	VAIVQAVSAHRHRA
26	Q6UVK1	Chondroitin sulfate proteoglycan 4	1508.71	50.3	ATEPYNAARPYSVA
27	Q6UVK1	Chondroitin sulfate proteoglycan 4	1859.05	67.64	VPEGGSLTLAPPLLRVSGP
28	E9PP50	Cofilin-1	2133.13	57.67	ASGVAVSDGVIKVFNDMKVR
29	E9PP50	Cofilin-1	2261.24	41.43	ASGVAVSDGVIKVFNDMKVRK
30	Q07065	Cytoskeleton-associated protein 4	1790.86	41.77	QATFGTFESILRSSQH
31	Q14126	Desmoglein-2	1917.98	27.6	EENQVNVEVTRIKVFD
32	Q96A84	EMI domain-containing protein 1	2111.07	46.4	GGHATNYRIVAPRSRDERG
33	K7EPM1	Enolase	1548.81	81.92	LPVPAFNVINGGSHAG
34	K7EPM1	Enolase	3097.62	44.42	YRHIADLAGNPDLILPVPAFNVINGGSHAG
35	E5RHW4	Erlin-2	1825.1	33.98	EKTKLLIAAQKQKVVE
36	Q9NU39	Forkhead box protein D4-like 1	1467.79	27.27	KKAEGADLATPGTLP
37	F8W785	Golgi integral membrane protein 4	1800.88	89.01	QQQVAREMALQRQAE
38	F8W785	Golgi integral membrane protein 4	1911.92	69.46	QQQQVAREMALQRQAE
39	F8W785	Golgi integral membrane protein 4	1820.01	28.68	KDTLNRIPSLRKPDPA
40	P69905	Hemoglobin subunit alpha	2114.07	29.85	LERMFLSFPTTKTYFPH
41	P69905	Hemoglobin subunit alpha	3144.51	47.82	EALERMFLSFPTTKTYFPHFDLSHGSA
42	P16402	Histone H1.3	1852.03	31.17	GPPVSELITKAVAASKER
43	P16402	Histone H1.3	1939.06	108.17	GPPVSELITKAVAASKERS
44	P16402	Histone H1.3	1996.08	40.85	GPPVSELITKAVAASKERSG
45	P16402	Histone H1.3	2836.62	75.28	KASGPPVSELITKAVAASKERSGVSLAAL
46	P16401	Histone H1.5	2891.65	30.05	KATGPPVSELITKAVAASKERNGLSLAAL
47	Q92522	Histone H1x	2372.26	41.58	SVELEEALPVTTAEGMAKKVTK
48	F6T2Q8	HLA class I histocompatibility antigen, alpha chain F	1948.03	32.73	LRYFSTAVSRPGRGEPR
49	P30479	HLA class I histocompatibility antigen, B-41 alpha chain	1793.85	36.33	DGKDYIALNEDLRSW
50	P30479	HLA class I histocompatibility antigen, B-41 alpha chain	1894.91	28.7	DGKDYIALNEDLRSWT
51	P30479	HLA class I histocompatibility antigen, B-41 alpha chain	2079.98	30.27	MRYFHTAMSRPGRGEPR
52	P30501	HLA class I histocompatibility antigen, Cw-2 alpha chain	2068.98	34.08	MRYFYTAVSRPSRGEPH
53	E7ESL3	HLA class II histocompatibility antigen gamma chain	1236.72	85.25	LPKPPKPVSKM
54	E7ESL3	HLA class II histocompatibility antigen gamma chain	1200.62	48.12	MATPLLMQALP
55	E7ESL3	HLA class II histocompatibility antigen gamma chain	1392.82	59.34	LPKPPKPVSKMR
56	E7ESL3	HLA class II histocompatibility antigen gamma chain	1356.72	54.38	RMATPLLMQALP
57	E7ESL3	HLA class II histocompatibility antigen gamma chain	1539.85	46.69	LPKPPKPVSKMRM
58	E7ESL3	HLA class II histocompatibility antigen gamma chain	1451.79	99.12	TPLLMQALPMGALP
59	E7ESL3	HLA class II histocompatibility antigen gamma chain	1610.89	60.04	LPKPPKPVSKMRMA
60	E7ESL3	HLA class II histocompatibility antigen gamma chain	1649.86	27.7	KPVSKMRMATPLLM
61	E7ESL3	HLA class II histocompatibility antigen gamma chain	1579.85	110.57	TPLLMQALPMGALPQ
62	E7ESL3	HLA class II histocompatibility antigen gamma chain	1522.82	82.84	ATPLLMQALPMGALP
63	E7ESL3	HLA class II histocompatibility antigen gamma chain	1572.81	69.54	MATPLLMQALPMGAL
64	E7ESL3	HLA class II histocompatibility antigen gamma chain	1761.92	37.68	KPVSKMRMATPLLMQ
65	E7ESL3	HLA class II histocompatibility antigen gamma chain	1711.94	30.4	LPKPPKPVSKMRMAT
66	E7ESL3	HLA class II histocompatibility antigen gamma chain	1701.84	93.39	MATPLLMQALPMGALP
67	E7ESL3	HLA class II histocompatibility antigen gamma chain	1666.88	66.08	ATPLLMQALPMGALPQ
68	E7ESL3	HLA class II histocompatibility antigen gamma chain	1797.92	83.97	MATPLLMQALPMGALPQ
69	E7ESL3	HLA class II histocompatibility antigen gamma chain	1733.92	74.72	TPLLMQALPMGALPQGP
70	E7ESL3	HLA class II histocompatibility antigen gamma chain	1972.06	52.74	KPPKPVSKMRMATPLLM
71	E7ESL3	HLA class II histocompatibility antigen gamma chain	1956.03	49.62	PPKPVSKMRMATPLLMQ
72	E7ESL3	HLA class II histocompatibility antigen gamma chain	2084.13	65.64	KPPKPVSKMRMATPLLMQ
73	E7ESL3	HLA class II histocompatibility antigen gamma chain	1804.96	59.22	ATPLLMQALPMGALPQGP
74	E7ESL3	HLA class II histocompatibility antigen gamma chain	1970.01	27.84	RMATPLLMQALPMGALPQ
75	E7ESL3	HLA class II histocompatibility antigen gamma chain	2139.17	59.8	KPPKPVSKMRMATPLLMQA
76	E7ESL3	HLA class II histocompatibility antigen gamma chain	2150.21	32.57	LPKPPKPVSKMRMATPLLM
77	E7ESL3	HLA class II histocompatibility antigen gamma chain	2181.18	29.24	PKPPKPVSKMRMATPLLMQ
78	E7ESL3	HLA class II histocompatibility antigen gamma chain	2236.26	63.2	KPPKPVSKMRMATPLLMQAL
79	E7ESL3	HLA class II histocompatibility antigen gamma chain	2278.27	43.62	LPKPPKPVSKMRMATPLLMQ
80	E7ESL3	HLA class II histocompatibility antigen gamma chain	2236.22	29.65	PKPPKPVSKMRMATPLLMQA
81	E7ESL3	HLA class II histocompatibility antigen gamma chain	2333.32	56.02	KPPKPVSKMRMATPLLMQALP
82	E7ESL3	HLA class II histocompatibility antigen gamma chain	2333.32	41.31	LPKPPKPVSKMRMATPLLMQA
83	E7ESL3	HLA class II histocompatibility antigen gamma chain	2462.4	59.39	LPKPPKPVSKMRMATPLLMQAL
84	E7ESL3	HLA class II histocompatibility antigen gamma chain	2528.32	46.32	KPPKPVSKMRMATPLLMQALPM
85	E7ESL3	HLA class II histocompatibility antigen gamma chain	2446.36	30.94	PKPPKPVSKMRMATPLLMQALP
86	E7ESL3	HLA class II histocompatibility antigen gamma chain	2559.46	70.97	LPKPPKPVSKMRMATPLLMQALP
87	E7ESL3	HLA class II histocompatibility antigen gamma chain	2690.5	60.85	LPKPPKPVSKMRMATPLLMQALPM
88	E7ESL3	HLA class II histocompatibility antigen gamma chain	2747.52	43.62	LPKPPKPVSKMRMATPLLMQALPMG
89	Q9TQE0	HLA class II histocompatibility antigen, DRB1-9 beta chain	1576.84	63.64	FQTLVMLETVPRSG
90	Q9TQE0	HLA class II histocompatibility antigen, DRB1-9 beta chain	1804.94	40.71	FQTLVMLETVPRSGEV
91	J3KSJ2	Hypoxia up-regulated protein 1	1863.98	72.42	TPVIVTLKENERFFGD
92	J3KNI6	Integrin beta	1996.05	39.73	NIQPIFAVTSRMVKTYE
93	K7EKL8	Intercellular adhesion molecule 1	1672.96	30.72	QPKLLGIETPLPKKE
94	K7EKL8	Intercellular adhesion molecule 1	1899.15	38.28	QPKLLGIETPLPKKELL
95	K7EKL8	Intercellular adhesion molecule 1	2012.25	27.93	QPKLLGIETPLPKKELLL
96	Q8WTV0-3	Isoform 2 of Scavenger receptor class B member 1	1541.79	34.06	SGVFEGIPTYRFVA
97	O60333-3	Isoform 3 of Kinesin-like protein KIF1B	1572.81	30.62	REALLAEMGVAIRE
98	P23467-4	Isoform 4 of Receptor-type tyrosine-protein phosphatase beta	1485.78	28.18	DIANTSLAITWKGP
99	P23276	Kell blood group glycoprotein	1947.05	42.81	MILGLVVTLSPALDSQFQ
100	Q9UIQ6	Leucyl-cystinyl aminopeptidase	1596.92	32.34	INNIFELAGLGKVPL
101	P06734	Low affinity immunoglobulin epsilon Fc receptor	1841.95	63.46	LEELRAEQQRLKSQD
102	P06734	Low affinity immunoglobulin epsilon Fc receptor	1970.99	69.24	ELEELRAEQQRLKSQD
103	P06734	Low affinity immunoglobulin epsilon Fc receptor	2082.04	59.21	QELEELRAEQQRLKSQD
104	P06734	Low affinity immunoglobulin epsilon Fc receptor	2084.08	41.04	ELEELRAEQQRLKSQDL
105	P06734	Low affinity immunoglobulin epsilon Fc receptor	2195.11	40.17	QELEELRAEQQRLKSQDL
106	P06734	Low affinity immunoglobulin epsilon Fc receptor	2324.16	69.08	QELEELRAEQQRLKSQDLE
107	P06734	Low affinity immunoglobulin epsilon Fc receptor	2652.34	29.63	QISQELEELRAEQQRLKSQDLE
108	P06734	Low affinity immunoglobulin epsilon Fc receptor	3072.57	49.11	SQSTQISQELEELRAEQQRLKSQDLE
109	P06734	Low affinity immunoglobulin epsilon Fc receptor	3311.7	55.48	QKSQSTQISQELEELRAEQQRLKSQDLE
110	Q14108	Lysosome membrane protein 2	1312.74	34.14	KDEILSLIHVF
111	C9JDI8	Lysosome-associated membrane glycoprotein 3	1272.67	55.16	GHITFQTAATVK
112	Q9UEL6	Myelin protein zero-like protein 1	1440.77	74.95	NPPDIVVQPGHIR
113	B1AH99	Myosin-9	3207.61	70.2	AQQAADKYLYVDKNFINNPLAQADWAAK
114	H0Y449	Nuclease-sensitive element-binding protein 1	1639.69	107.9	PPAENSSAPEAEQGGAE
115	O00567	Nucleolar protein 56	1939.03	61.33	EDPSISFSKPKKKKSFS
116	D6REA1	Nucleotide exchange factor SIL1	1520.81	77.95	SQDLKSALAKFKEG
117	D6REA1	Nucleotide exchange factor SIL1	1821.93	77.76	TSQDLKSALAKFKEGAE
118	D6REA1	Nucleotide exchange factor SIL1	2161.19	37.68	VKRLFRPIEELKKDFDE
119	D6REA1	Nucleotide exchange factor SIL1	3759.94	80.14	VFHPTHEWQALQPGQAVPAGSHVRLNLQTGEREA
120	F8VSZ4	Plexin-A1	1231.68	29.59	KPPKESALCLF
121	P13674	Prolyl 4-hydroxylase subunit alpha-1	1841.93	61.89	DEDQVGAAKALLRLQDT
122	H0YDR4	Protein CutA	1471.95	43.9	PALLPVASRLLLLP
123	G5EA52	Protein disulfide isomerase family A, member 3, isoform CRA_b	1375.7	55.51	APEYEAAATRLKG
124	G5EA52	Protein disulfide isomerase family A, member 3, isoform CRA_b	1427.79	33.4	GHKLNFAVASRKT
125	G5EA52	Protein disulfide isomerase family A, member 3, isoform CRA_b	1600.79	78.22	HSEFLKAASNLRDN
126	G5EA52	Protein disulfide isomerase family A, member 3, isoform CRA_b	1498.83	54.68	AGHKLNFAVASRKT
127	G5EA52	Protein disulfide isomerase family A, member 3, isoform CRA_b	1574.86	44.51	GHKLNFAVASRKTF
128	G5EA52	Protein disulfide isomerase family A, member 3, isoform CRA_b	1671.83	86.72	AHSEFLKAASNLRDN
129	G5EA52	Protein disulfide isomerase family A, member 3, isoform CRA_b	1661.88	70.06	GHKLNFAVASRKTFS
130	G5EA52	Protein disulfide isomerase family A, member 3, isoform CRA_b	1735.93	52.45	FPTIYFSPANKKLNP
131	G5EA52	Protein disulfide isomerase family A, member 3, isoform CRA_b	1763.85	33.23	HSEFLKAASNLRDNY
132	G5EA52	Protein disulfide isomerase family A, member 3, isoform CRA_b	1864.02	102.88	FPTIYFSPANKKLNPK
133	G5EA52	Protein disulfide isomerase family A, member 3, isoform CRA_b	1834.89	85.46	AHSEFLKAASNLRDNY
134	G5EA52	Protein disulfide isomerase family A, member 3, isoform CRA_b	1732.93	74.02	AGHKLNFAVASRKTFS
135	G5EA52	Protein disulfide isomerase family A, member 3, isoform CRA_b	1919.96	40.32	HSEFLKAASNLRDNYR
136	G5EA52	Protein disulfide isomerase family A, member 3, isoform CRA_b	1921.04	98.92	GFPTIYFSPANKKLNPK
137	G5EA52	Protein disulfide isomerase family A, member 3, isoform CRA_b	1991.01	86.67	AHSEFLKAASNLRDNYR
138	G5EA52	Protein disulfide isomerase family A, member 3, isoform CRA_b	1798	37.14	PEYEAAATRLKGIVPLA
139	G5EA52	Protein disulfide isomerase family A, member 3, isoform CRA_b	2049.14	93	GFPTIYFSPANKKLNPKK
140	G5EA52	Protein disulfide isomerase family A, member 3, isoform CRA_b	2120.04	70.98	EAHSEFLKAASNLRDNYR
141	G5EA52	Protein disulfide isomerase family A, member 3, isoform CRA_b	1999.03	49.27	AGHKLNFAVASRKTFSHE
142	G5EA52	Protein disulfide isomerase family A, member 3, isoform CRA_b	1985.02	41.36	DAGHKLNFAVASRKTFSH
143	G5EA52	Protein disulfide isomerase family A, member 3, isoform CRA_b	2803.56	83.84	REATNPPVIQEEKPKKKKKAQEDL
144	G5EA52	Protein disulfide isomerase family A, member 3, isoform CRA_b	3044.71	57.46	LQREATNPPVIQEEKPKKKKKAQEDL
145	G5EA52	Protein disulfide isomerase family A, member 3, isoform CRA_b	3234.56	80.86	IVGFFDDSFSEAHSEFLKAASNLRDNYR
146	G5EA52	Protein disulfide isomerase family A, member 3, isoform CRA_b	4561.41	34.11	YEGGRELSDFISYLQREATNPPVIQEEKPKKKKKAQEDL
147	I3L0S0	Protein disulfide-isomerase	1615.88	77.11	LAPEYAKAAGKLKAEG
148	S4R3N1	Protein HSPE1-MOB4	2461.37	55.36	AGQAFRKFLPLFDRVLVERSA
149	S4R3N1	Protein HSPE1-MOB4	2532.41	67.17	AGQAFRKFLPLFDRVLVERSAA
150	F8W1N0	Protein OS-9	1886.96	109.79	SSDVVIVSSKYKQRYE
151	F8W1N0	Protein OS-9	1998	51.65	QSSDVVIVSSKYKQRYE
152	F8W1N0	Protein OS-9	2213.13	89.57	QSQSSDVVIVSSKYKQRYE
153	A6NKH3	Putative 60S ribosomal protein L37a-like	1455.84	28.29	SAIRRLKELKDQ
154	Q5QPL9	RNA-binding protein Raly	1572.81	90.53	SLKLQASNVTNKND
155	B1AVU8	Saposin-D	1981.16	38.43	VIPALELVEPIKKHEVPA
156	B1AVU8	Saposin-D	1994.1	27.34	MPMQTLVPAKVASKNVIPA
157	P10124	Serglycin	1755.93	50.73	KGPMFELLPGESNKIP
158	Q96DU3	SLAM family member 6	1755.83	77.51	TQSYSLQLSNLKMED
159	Q96DU3	SLAM family member 6	1913.9	26.46	TQSYSLQLSNLKMEDTG
160	Q8TAQ2	SWI/SNF complex subunit SMARCC2	1541.82	37.08	PTAPSPGTVTPVPPPQ
161	Q8TAQ2	SWI/SNF complex subunit SMARCC2	2316.18	41.32	PGTPLPPDPTAPSPGTVTPVPPPQ
162	B4DHN5	Syntenin-1	1747.82	62.5	DRPFERTITMHKDS
163	B4DHN5	Syntenin-1	1848.87	73.52	DRPFERTITMHKDST
164	J3QRJ3	Thy-1 membrane glycoprotein	1656.79	65.06	SSPIQYEFSLTRET
165	P62328	Thymosin beta-4	4976.54	35.65	SDKPDMAEIEKFDKSKLKKTETQEKNPLPSKETIEQEKQAGES
166	H7C246	Tumor necrosis factor ligand superfamily member 10	1762.88	46.29	VTYVYFTNELKQMQ
167	P41273	Tumor necrosis factor ligand superfamily member 9	1740.97	30.77	QGRLLHLSAGQRLGVH
168	M0R1V7	Ubiquitin-60S ribosomal protein L40	1685.83	55.56	EPSDTIENVKAKIQD
169	E9PDD2	Vascular cell adhesion protein 1	1718.92	32.39	IDGAYTIRKAQLKDAG
Peptides considered as contaminants
#	ACCESSION N.	PROTEIN NAME	MW	SCORE	SEQUENCE
1	F8W6I7	Heterogeneous nuclear ribonucleoprotein A1	1796.95	39.87	SKSESPKEPEQLRKL
2	F8W6I7	Heterogeneous nuclear ribonucleoprotein A1	1996.85	74.49	NQGGYGGSSSSSSYGSGRRF
3	F8W6I7	Heterogeneous nuclear ribonucleoprotein A1	2518.35	41.33	SKSESPKEPEQLRKLFIGGLSF
4	P51991	Heterogeneous nuclear ribonucleoprotein A3	2117.08	40.53	MEVKPPPGRPQPDSGRRR
5	P51991	Heterogeneous nuclear ribonucleoprotein A3	2212.95	51.68	SSGSPYGGGYGSGGGSGGYGSRRF
6	P51991	Heterogeneous nuclear ribonucleoprotein A3	2831.24	45.3	GGSFGGRSSGSPYGGGYGSGGGSGGYGSRRF
7	P22626-2	Isoform A2 of Heterogeneous nuclear ribonucleoproteins A2/B1	2611.09	41.57	NMGGPYGGGNYGPGGSGGSGGYGGRSRY
8	P22626-2	Isoform A2 of Heterogeneous nuclear ribonucleoproteins A2/B1	3373.45	97.92	SGNFGGSRNMGGPYGGGNYGPGGSGGSGGYGGRSRY
