# Supplementary material for: Human Leukocyte Antigen (HLA)-DRB1*15:01 and HLA-DRB5*01:01 Present Complementary Peptide Repertoires
Source: Front Immunol. 2017 Aug 21;8:984. doi: 10.3389/fimmu.2017.00984 (PMC5566978; doi:10.3389/fimmu.2017.00984)
Supplement: Supplementary file 2 [file Table_2.XLSX]

## Sheet: Hoja1
Supplemental Table 2. HLA-DRB1*15:01-associated peptides
#	ACCESSION N.	PROTEIN NAME	MW	SCORE	SEQUENCE
1	V9GY11	28S ribosomal protein S29, mitochondrial	2732.34	26.88	SIAAHLDNQVPVESPRAISRTNEND
2	P0CW22	40S ribosomal protein S17-like	1956.02	80.57	QVTQPTVGMNFKTPRGPV
3	P63220	40S ribosomal protein S21	1264.64	54.17	AGEFVDLYVPR
4	P63220	40S ribosomal protein S21	1148.61	51.8	AKADGIVSKNF
5	P63220	40S ribosomal protein S21	1250.57	44.53	MGESDDSILRL
6	E7ETK0	40S ribosomal protein S24	1534.78	28.06	TPDVIFVFGFRTH
7	P62861	40S ribosomal protein S30	1755.96	56.01	VNVVPTFGKKKGPNANS
8	H0YFS2	4F2 cell-surface antigen heavy chain	1269.6	66.06	IGDLQAFQGHGAG
9	H0YFS2	4F2 cell-surface antigen heavy chain	1383.65	64.4	IGDLQAFQGHGAGN
10	H0YFS2	4F2 cell-surface antigen heavy chain	1646.96	46.08	GRLDYLSSLKVKGLV
11	H0YFS2	4F2 cell-surface antigen heavy chain	1496.73	57.16	IGDLQAFQGHGAGNL
12	H0YFS2	4F2 cell-surface antigen heavy chain	1775.06	49.97	KGRLDYLSSLKVKGLV
13	H0YFS2	4F2 cell-surface antigen heavy chain	1789.07	25.83	LKGRLDYLSSLKVKGL
14	H0YFS2	4F2 cell-surface antigen heavy chain	1888.14	43.62	LKGRLDYLSSLKVKGLV
15	P05387	60S acidic ribosomal protein P2	2527.29	35.67	MRYVASYLLAALGGNSSPSAKDIK
16	X1WI28	60S ribosomal protein L10	1626.95	28.63	VPDAKIRIFDLGRK
17	P62888	60S ribosomal protein L30	1874.86	64.61	PGDSDIIRSMPEQTGEK
18	P18077	60S ribosomal protein L35a	2391.36	48.53	SNLPAKAIGHRIRVMLYPSRI
19	Q02878	60S ribosomal protein L6	1471.81	36.79	ALTNGIYPHKLVF
20	P11021	78 kDa glucose-regulated protein	1595.91	42.67	IDEIVLVGGSTRIPK
21	P11021	79 kDa glucose-regulated protein	1728.93	78.82	QPTVTIKVYEGERPL
22	P11021	80 kDa glucose-regulated protein	1710.94	39.62	DIDEIVLVGGSTRIPK
23	P11021	81 kDa glucose-regulated protein	1812.95	60.6	QPTVTIKVYEGERPLT
24	P60709	Actin, cytoplasmic 1	1365.72	34.71	QAVLSLYASGRTT
25	P60709	Actin, cytoplasmic 1	1422.74	78.38	QAVLSLYASGRTTG
26	P60709	Actin, cytoplasmic 1	1535.82	38.28	IQAVLSLYASGRTTG
27	P60709	Actin, cytoplasmic 1	1695.85	69.47	VTHTVPIYEGYALPH
28	P60709	Actin, cytoplasmic 1	1766.88	44.3	VTHTVPIYEGYALPHA
29	P60709	Actin, cytoplasmic 1	1823.91	25.49	GVTHTVPIYEGYALPHA
30	P12236	ADP/ATP translocase 3	1708.86	32.27	TEQAISFAKDFLAGGI
31	D6RF69	Alpha-1,3-mannosyl-glycoprotein 2-beta-N-acetylglucosaminyltransferase	1543.8	68.18	AQAIASYGSAVTHIR
32	D6RF69	Alpha-1,3-mannosyl-glycoprotein 2-beta-N-acetylglucosaminyltransferase	1644.86	44.15	TAQAIASYGSAVTHIR
33	A8MUN2	Apolipoprotein B-48	1341.69	40.27	EQVKNFVASHIA
34	A8MUN2	Apolipoprotein B-48	1455.74	54.37	EQVKNFVASHIAN
35	A8MUN2	Apolipoprotein B-48	1569.78	32.35	NEQVKNFVASHIAN
36	A8MUN2	Apolipoprotein B-48	1566.77	34.61	QNEQVKNFVASHIA
37	A8MUN2	Apolipoprotein B-48	1681.9	52.67	EQVKNFVASHIANIL
38	A8MUN2	Apolipoprotein B-48	1680.81	98.55	QNEQVKNFVASHIAN
39	A8MUN2	Apolipoprotein B-48	1793.89	37.57	QNEQVKNFVASHIANI
40	A8MUN2	Apolipoprotein B-48	1906.98	99.26	QNEQVKNFVASHIANIL
41	A8MUN2	Apolipoprotein B-48	2053.05	27.33	EQNEQVKNFVASHIANIL
42	P18859	ATP synthase-coupling factor 6, mitochondrial	1284.7	43.85	PKFEVIEKPQA
43	P18859	ATP synthase-coupling factor 6, mitochondrial	2247.21	32.2	NKELDPIQKLFVDKIREY
44	Q92499	ATP-dependent RNA helicase DDX1	1354.69	54.01	GYLPNQLFRTF
45	Q7Z6A9	B- and T-lymphocyte attenuator	1553.85	65.78	KPGIVYASLNHSVIG
46	E7ERG6	B-cell receptor CD22	1394.76	42.87	IPKILPWHAGTY
47	E7ERG6	B-cell receptor CD22	1673.85	62.01	APEPSTVQILHSPAVE
48	E7ERG6	B-cell receptor CD22	1945.97	38.12	APEPSTVQILHSPAVEGSQ
49	F5H6I0	Beta-2-microglobulin form pI 5.3	1294.71	57.92	PKIQVYSRHPA
50	F5H6I0	Beta-2-microglobulin form pI 5.3	1324.72	62.47	TPKIQVYSRHP
51	F5H6I0	Beta-2-microglobulin form pI 5.3	1480.82	51.93	RTPKIQVYSRHP
52	F5H6I0	Beta-2-microglobulin form pI 5.3	1395.75	61.09	TPKIQVYSRHPA
53	F5H6I0	Beta-2-microglobulin form pI 5.3	1551.85	52.32	RTPKIQVYSRHPA
54	F5H6I0	Beta-2-microglobulin form pI 5.3	1524.8	59.39	TPKIQVYSRHPAE
55	F5H6I0	Beta-2-microglobulin form pI 5.3	1680.9	64.71	RTPKIQVYSRHPAE
56	F5H6I0	Beta-2-microglobulin form pI 5.3	1638.84	35.05	TPKIQVYSRHPAEN
57	F5H6I0	Beta-2-microglobulin form pI 5.3	1793	32.58	IQRTPKIQVYSRHPA
58	F5H6I0	Beta-2-microglobulin form pI 5.3	1794.94	42.1	RTPKIQVYSRHPAEN
59	F5H6I0	Beta-2-microglobulin form pI 5.3	1922.04	26.86	IQRTPKIQVYSRHPAE
60	F5H6I0	Beta-2-microglobulin form pI 5.3	2036.08	36.13	IQRTPKIQVYSRHPAEN
61	P15907	Beta-galactoside alpha-2,6-sialyltransferase 1	1596.76	32.03	DHDAVLRFNGAPTAN
62	P15907	Beta-galactoside alpha-2,6-sialyltransferase 1	2078.07	36.59	EKKKGSYYDSFKLQTKE
63	Q10589	Bone marrow stromal antigen 2	1252.67	43.55	GEITTLNHKLQ
64	Q10589	Bone marrow stromal antigen 2	1381.71	57.69	EGEITTLNHKLQ
65	Q10589	Bone marrow stromal antigen 2	1494.8	61.37	LEGEITTLNHKLQ
66	Q10589	Bone marrow stromal antigen 2	1567.77	41.12	EGEITTLNHKLQDA
67	Q10589	Bone marrow stromal antigen 2	1623.84	49.93	ELEGEITTLNHKLQ
68	Q10589	Bone marrow stromal antigen 2	1654.81	52.8	EGEITTLNHKLQDAS
69	Q10589	Bone marrow stromal antigen 2	1767.89	59.13	LEGEITTLNHKLQDAS
70	Q10589	Bone marrow stromal antigen 2	1896.93	38.03	ELEGEITTLNHKLQDAS
71	H0Y8X9	Calcium-transporting ATPase type 2C member 1	1475.66	42.62	DGDVVHGFYNPAVS
72	H0Y8X9	Calcium-transporting ATPase type 2C member 1	1516.73	30.77	GDVVHGFYNPAVSR
73	H0Y8X9	Calcium-transporting ATPase type 2C member 1	1631.76	102.07	DGDVVHGFYNPAVSR
74	H0Y8X9	Calcium-transporting ATPase type 2C member 1	1728.89	24.84	GDVVHGFYNPAVSRIV
75	H0Y8X9	Calcium-transporting ATPase type 2C member 1	1730.83	40.38	VDGDVVHGFYNPAVSR
76	H0Y8X9	Calcium-transporting ATPase type 2C member 1	2056.06	33.87	IVDGDVVHGFYNPAVSRIV
77	P07384	Calpain-1 catalytic subunit	1901.04	26.28	VPPELVGQPAVHLKRDF
78	Q9BQT9	Calsyntenin-3	1567.86	38.94	APGAGSLALFPGIRLE
79	Q9BQT9	Calsyntenin-3	1668.91	28.26	APGAGSLALFPGIRLET
80	E9PKT6	Cathepsin H	1361.75	36.11	SAIAIATGKMLSLA
81	P11717	Cation-independent mannose-6-phosphate receptor	1508.79	43.08	GSKNLGKFISSPMK
82	P48960	CD97 antigen	1628.93	51.79	APPVRHLIATQLLSN
83	E9PN78	Cell adhesion molecule-related/down-regulated by oncogenes	1905.98	34.06	RPYQVVGFPNRFSSRP
84	Q16739	Ceramide glucosyltransferase	1305.7	62.93	IIGWAAHHVFR
85	Q16739	Ceramide glucosyltransferase	1418.78	73.96	LIIGWAAHHVFR
86	Q16739	Ceramide glucosyltransferase	1606.81	46.1	IIGWAAHHVFRWD
87	C9J8P9	Clathrin light chain A	1403.84	51.9	SVLISLKQAPLVH
88	E9PP50	Cofilin-1	1420.78	60.25	GVIKVFNDMKVR
89	E9PP50	Cofilin-1	1635.9	29.32	GVIKVFNDMKVRKS
90	E9PP50	Cofilin-1	2149.11	93.07	ASGVAVSDGVIKVFNDMKVR
91	E9PP50	Cofilin-1	2261.21	38.47	ASGVAVSDGVIKVFNDMKVRK
92	Q5SR47	Complement receptor type 2	1382.71	26.9	GRISYYSTPIAVG
93	P14854	Cytochrome c oxidase subunit 6B1	1398.63	35.8	AEDMETKIKNY
94	P14854	Cytochrome c oxidase subunit 6B1	1526.72	75.82	AEDMETKIKNYK
95	D6RBW5	Cytokine receptor common subunit gamma	1503.8	28.07	KEIHLYQTFVVQ
96	D6RBW5	Cytokine receptor common subunit gamma	1515.8	33.8	QKKEIHLYQTFV
97	D6RBW5	Cytokine receptor common subunit gamma	1631.89	84.78	KKEIHLYQTFVVQ
98	D6RBW5	Cytokine receptor common subunit gamma	1744.98	50.94	KKEIHLYQTFVVQL
99	D6RBW5	Cytokine receptor common subunit gamma	1742.93	95.58	QKKEIHLYQTFVVQ
100	D6RBW5	Cytokine receptor common subunit gamma	1856.01	66.61	QKKEIHLYQTFVVQL
101	D6RBW5	Cytokine receptor common subunit gamma	1984.07	71.13	QKKEIHLYQTFVVQLQ
102	D6RBW5	Cytokine receptor common subunit gamma	2196.15	84.82	QKKEIHLYQTFVVQLQDP
103	D6RBW5	Cytokine receptor common subunit gamma	2352.25	87.76	QKKEIHLYQTFVVQLQDPR
104	D6RBW5	Cytokine receptor common subunit gamma	2578.34	36.07	QKKEIHLYQTFVVQLQDPREP
105	D6RBW5	Cytokine receptor common subunit gamma	2734.44	35.52	QKKEIHLYQTFVVQLQDPREPR
106	D6RBW5	Cytokine receptor common subunit gamma	2864.55	27.78	LQKKEIHLYQTFVVQLQDPREPR
107	Q14126	Desmoglein-2	1587.74	51.38	SSVISIYVSESMDR
108	H0YCY8	Dipeptidyl peptidase 1	1514.87	27.1	GPQEKKVVVYLQK
109	O14672	Disintegrin and metalloproteinase domain-containing protein 10	1436.8	43.77	REAVIAQISSHVK
110	O14672	Disintegrin and metalloproteinase domain-containing protein 10	1537.85	27.8	TREAVIAQISSHVK
111	E5RIS2	Disintegrin and metalloproteinase domain-containing protein 19	2043.09	44.4	SKGQHLIYRSEHLKPPPG
112	F5H602	E3 ubiquitin-protein ligase	1395.78	36.47	VAGLAVFHGKLLDG
113	F5H602	E3 ubiquitin-protein ligase	1542.84	29.7	VAGLAVFHGKLLDGF
114	P14625	Endoplasmin	1372.69	45.81	GVGFYSAFLVADK
115	P14625	Endoplasmin	1519.76	53.16	FGVGFYSAFLVADK
116	K7EM90	Enolase	1482.81	39.16	SILKIHAREIFD
117	K7EM90	Enolase	1509.81	46.67	VEVDLFTSKGLFR
118	K7EM90	Enolase	1725.94	47.72	SILKIHAREIFDSR
119	K7EM90	Enolase	1610.86	33.89	TVEVDLFTSKGLFR
120	K7EM90	Enolase	1707.91	82.25	PTVEVDLFTSKGLFR
121	K7EM90	Enolase	1821.95	90.58	NPTVEVDLFTSKGLFR
122	K7EM90	Enolase	1878.97	58.86	GNPTVEVDLFTSKGLFR
123	K7EM90	Enolase	1892.99	55.89	NPTVEVDLFTSKGLFRA
124	K7EM90	Enolase	1964.02	142.8	NPTVEVDLFTSKGLFRAA
125	K7EM90	Enolase	2035.07	40.84	RGNPTVEVDLFTSKGLFR
126	K7EM90	Enolase	2122.11	58.06	SRGNPTVEVDLFTSKGLFR
127	K7EM90	Enolase	2237.13	45.98	DSRGNPTVEVDLFTSKGLFR
128	K7EM90	Enolase	2497.28	92.95	IFDSRGNPTVEVDLFTSKGLFR
129	K7EM90	Enolase	2626.32	39.57	EIFDSRGNPTVEVDLFTSKGLFR
130	K7EM90	Enolase	2853.46	41.9	AREIFDSRGNPTVEVDLFTSKGLFR
131	K7EM90	Enolase	3103.6	77.26	IHAREIFDSRGNPTVEVDLFTSKGLFR
132	K7EM90	Enolase	2882.45	60.32	HIADLAGNSEVILPVPAFNVINGGSHAGN
133	K7EM90	Enolase	3586.91	59.23	SILKIHAREIFDSRGNPTVEVDLFTSKGLFR
134	K7EM90	Enolase	3194.67	55.35	HIADLAGNSEVILPVPAFNVINGGSHAGNKLA
135	K7EM90	Enolase	3745.86	37.24	HIADLAGNSEVILPVPAFNVINGGSHAGNKLAMQEF
136	C9JFC0	Fascin	1710.92	25.81	NRPIIVFRGEHGFIG
137	C9JFC0	Fascin	1824.01	37.66	INRPIIVFRGEHGFIG
138	G3V1J2	Fc receptor-like A	1727.82	27.14	AGFQVKAYTFSEPFH
139	Q6ZNA5	Ferric-chelate reductase 1	1829.88	44.77	EDQTVYIQPSHLTGRS
140	Q86TV3	Full-length cDNA clone CS0DB001YK19 of Neuroblastoma of Homo sapiens (human)	1667.88	45.26	STGILVFPNEDLHVK
141	Q86TV3	Full-length cDNA clone CS0DB001YK19 of Neuroblastoma of Homo sapiens (human)	1976.99	27.26	DHGSTGILVFPNEDLHVK
142	Q86TV3	Full-length cDNA clone CS0DB001YK19 of Neuroblastoma of Homo sapiens (human)	1944.95	34.48	LPDNINVYATTAANPRES
143	Q86TV3	Full-length cDNA clone CS0DB001YK19 of Neuroblastoma of Homo sapiens (human)	2031.98	30.62	LPDNINVYATTAANPRESS
144	H3BQ50	Gamma-aminobutyric acid receptor-associated protein-like 2	1931.06	64.51	LPSEKAIFLFVDKTVPQ
145	H3BQ50	Gamma-aminobutyric acid receptor-associated protein-like 2	2018.09	36.86	LPSEKAIFLFVDKTVPQS
146	E7ET76	Gamma-glutamyltranspeptidase 1 light chain	1467.74	42.48	VPGEIRGYELAHQ
147	E7ET76	Gamma-glutamyltranspeptidase 1 light chain	1623.84	45.63	VPGEIRGYELAHQR
148	E7ET76	Gamma-glutamyltranspeptidase 1 light chain	1668.87	28.82	TSTINLYFGSKVRSP
149	E7ET76	Gamma-glutamyltranspeptidase 1 light chain	1767.94	36.1	TSTINLYFGSKVRSPV
150	E9PEV0	Gamma-secretase C-terminal fragment 59	1499.66	31.58	LDDLQPWHSFGAD
151	E9PEV0	Gamma-secretase C-terminal fragment 59	1586.69	38.68	SLDDLQPWHSFGAD
152	E9PEV0	Gamma-secretase C-terminal fragment 59	1673.72	60.46	SLDDLQPWHSFGADS
153	E9PEV0	Gamma-secretase C-terminal fragment 59	1853.85	39.58	LDDLQPWHSFGADSVPA
154	E9PEV0	Gamma-secretase C-terminal fragment 59	1940.88	74.81	SLDDLQPWHSFGADSVPA
155	Q8NBJ4	Golgi membrane protein 1	1857.91	25.03	LDKIQSSHNFQLESVN
156	P32249	G-protein coupled receptor 183	1532.73	45.31	LPTRIAYYAMGFD
157	E9PE15	H(+)/Cl(-) exchange transporter 3	1605.84	30.88	FPVIMSKESQRLVG
158	Q5T9W8	Heat shock protein HSP 90-beta	1402.71	44.76	GVGFYSAYLVAEK
159	Q5T9W8	Heat shock protein HSP 90-beta	1549.77	43.65	FGVGFYSAYLVAEK
160	A8MUF7	Hemoglobin subunit epsilon	1330.73	49.56	GRLLVVYPWTQ
161	P16403	Histone H1.2	2043.1	103.77	SETAPAAPAAAPPAEKAPVKK
162	P16403	Histone H1.2	2171.19	102.85	SETAPAAPAAAPPAEKAPVKKK
163	P16403	Histone H1.2	2441.36	47.52	SETAPAAPAAAPPAEKAPVKKKAAK
164	P16403	Histone H1.2	3108.74	157.46	SETAPAAPAAAPPAEKAPVKKKAAKKAGGTPR
165	P16402	Histone H1.3	2315.3	35.68	SETAPLAPTIPAPAEKTPVKKK
166	P10412	Histone H1.4	2073.11	98.57	SETAPAAPAAPAPAEKTPVKK
167	P10412	Histone H1.4	2201.2	64.95	SETAPAAPAAPAPAEKTPVKKK
168	P10412	Histone H1.4	2272.23	41.84	SETAPAAPAAPAPAEKTPVKKKA
169	P10412	Histone H1.4	2428.34	101	SETAPAAPAAPAPAEKTPVKKKAR
170	P10412	Histone H1.4	2556.43	99.21	SETAPAAPAAPAPAEKTPVKKKARK
171	P16401	Histone H1.5	2151.1	65.63	SETAPAETATPAPVEKSPAKK
172	P18462	HLA class I histocompatibility antigen, A-25 alpha chain	1404.73	43.65	GTFQKWASVVVPS
173	P18462	HLA class I histocompatibility antigen, A-25 alpha chain	1461.75	27.85	GTFQKWASVVVPSG
174	P18462	HLA class I histocompatibility antigen, A-25 alpha chain	1955.89	128.42	VDDTQFVRFDSDAASQR
175	P18462	HLA class I histocompatibility antigen, A-25 alpha chain	1957.99	26.45	RPAGDGTFQKWASVVVPSG
176	P18462	HLA class I histocompatibility antigen, A-25 alpha chain	2086.06	33.27	RPAGDGTFQKWASVVVPSGQ
177	Q6DU44	HLA class I histocompatibility antigen, alpha chain E	1758.87	77.68	GSHSLKYFHTSVSRPG
178	P30511	HLA class I histocompatibility antigen, alpha chain F	1720.86	27.86	GSHSLRYFSTAVSRPG
179	P30511	HLA class I histocompatibility antigen, alpha chain F	2316.18	25.01	GSHSLRYFSTAVSRPGRGEPR
180	P30462	HLA class I histocompatibility antigen, B-14 alpha chain	1456.75	28.06	GRLLRGYNQFAY
181	P30462	HLA class I histocompatibility antigen, B-14 alpha chain	1571.78	26.99	GRLLRGYNQFAYD
182	P30479	HLA class I histocompatibility antigen, B-41 alpha chain	1795.78	42.65	SHSMRYFHTAMSRPG
183	P30479	HLA class I histocompatibility antigen, B-41 alpha chain	1836.81	54.46	GSHSMRYFHTAMSRPG
184	P30479	HLA class I histocompatibility antigen, B-41 alpha chain	2432.13	30	GSHSMRYFHTAMSRPGRGEPR
185	P30480	HLA class I histocompatibility antigen, B-42 alpha chain	1561.77	33.65	GRLLRGHNQYAYD
186	P30480	HLA class I histocompatibility antigen, B-42 alpha chain	1618.79	46.98	GRLLRGHNQYAYDG
187	P30480	HLA class I histocompatibility antigen, B-42 alpha chain	1746.88	63.85	GRLLRGHNQYAYDGK
188	P30480	HLA class I histocompatibility antigen, B-42 alpha chain	1789.81	36.44	SHSMRYFYTSVSRPG
189	P30480	HLA class I histocompatibility antigen, B-42 alpha chain	1846.83	31.78	GSHSMRYFYTSVSRPG
190	P30480	HLA class I histocompatibility antigen, B-42 alpha chain	1887.89	25.69	GPDGRLLRGHNQYAYDG
191	P30480	HLA class I histocompatibility antigen, B-42 alpha chain	1924.88	80.63	VDDTQFVRFDSDAASPR
192	P30480	HLA class I histocompatibility antigen, B-42 alpha chain	2015.99	46.34	GPDGRLLRGHNQYAYDGK
193	P30480	HLA class I histocompatibility antigen, B-42 alpha chain	2131.01	35.38	GPDGRLLRGHNQYAYDGKD
194	P30480	HLA class I histocompatibility antigen, B-42 alpha chain	2115.05	28.25	VGPDGRLLRGHNQYAYDGK
195	P30480	HLA class I histocompatibility antigen, B-42 alpha chain	2442.15	25.75	GSHSMRYFYTSVSRPGRGEPR
196	P18464	HLA class I histocompatibility antigen, B-51 alpha chain	1878.81	50.85	GSHSMRYFYTAMSRPG
197	Q95604	HLA class I histocompatibility antigen, Cw-17 alpha chain	1830.84	39.96	GSHSMRYFYTAVSRPG
198	P01909	HLA class II histocompatibility antigen, DQ alpha 1 chain	1433.64	53.93	SYGVNLYQSYGPS
199	P01903	HLA class II histocompatibility antigen, DR alpha chain	1399.68	39.52	FGRFASFEAQGAL
200	P01903	HLA class II histocompatibility antigen, DR alpha chain	1529.71	29.5	LEEFGRFASFEAQ
201	P01903	HLA class II histocompatibility antigen, DR alpha chain	1528.72	67.36	EFGRFASFEAQGAL
202	P01903	HLA class II histocompatibility antigen, DR alpha chain	1586.72	81.28	LEEFGRFASFEAQG
203	P01903	HLA class II histocompatibility antigen, DR alpha chain	1657.76	53.89	EEFGRFASFEAQGAL
204	P01903	HLA class II histocompatibility antigen, DR alpha chain	1599.76	30.3	EFGRFASFEAQGALA
205	P01903	HLA class II histocompatibility antigen, DR alpha chain	1657.77	47.33	LEEFGRFASFEAQGA
206	P01903	HLA class II histocompatibility antigen, DR alpha chain	1592.85	80.56	VPPEVTVLTNSPVEL
207	P01903	HLA class II histocompatibility antigen, DR alpha chain	1713.81	29.79	EFGRFASFEAQGALAN
208	P01903	HLA class II histocompatibility antigen, DR alpha chain	1770.85	84.33	LEEFGRFASFEAQGAL
209	P01903	HLA class II histocompatibility antigen, DR alpha chain	1748.96	40.89	VPPEVTVLTNSPVELR
210	P01903	HLA class II histocompatibility antigen, DR alpha chain	1841.88	59.6	LEEFGRFASFEAQGALA
211	P01903	HLA class II histocompatibility antigen, DR alpha chain	1926.95	69.76	RLEEFGRFASFEAQGAL
212	P01903	HLA class II histocompatibility antigen, DR alpha chain	1997.98	48.83	RLEEFGRFASFEAQGALA
213	P13762	HLA class II histocompatibility antigen, DR beta 4 chain	1244.71	49.37	VQPKVTVYPSK
214	P13762	HLA class II histocompatibility antigen, DR beta 4 chain	1345.75	55.68	VQPKVTVYPSKT
215	P13762	HLA class II histocompatibility antigen, DR beta 4 chain	1567.85	26.48	QPKVTVYPSKTQPL
216	P13762	HLA class II histocompatibility antigen, DR beta 4 chain	1570.87	52.48	VQPKVTVYPSKTQP
217	P13762	HLA class II histocompatibility antigen, DR beta 4 chain	1683.95	37.37	VQPKVTVYPSKTQPL
218	P13762	HLA class II histocompatibility antigen, DR beta 4 chain	1949.07	37.74	VQPKVTVYPSKTQPLQH
219	P13762	HLA class II histocompatibility antigen, DR beta 4 chain	2086.13	46.08	VQPKVTVYPSKTQPLQHH
220	P13762	HLA class II histocompatibility antigen, DR beta 4 chain	2200.18	55.25	VQPKVTVYPSKTQPLQHHN
221	P13762	HLA class II histocompatibility antigen, DR beta 4 chain	2356.27	28.01	RVQPKVTVYPSKTQPLQHHN
222	P13762	HLA class II histocompatibility antigen, DR beta 4 chain	2469.35	30.89	RVQPKVTVYPSKTQPLQHHNL
223	K4DIA0	ICOS ligand	1410.82	28.69	VSVLRIARTPSVN
224	P18135	Ig kappa chain V-III region HAH	1146.63	51.27	APRLLIYGASS
225	P18135	Ig kappa chain V-III region HAH	1302.73	64.93	APRLLIYGASSR
226	P18135	Ig kappa chain V-III region HAH	1430.79	77.28	QAPRLLIYGASSR
227	P18135	Ig kappa chain V-III region HAH	1474.82	39.1	APRLLIYGASSRAT
228	P18135	Ig kappa chain V-III region HAH	1625.78	33.28	SSYLAWYQQKPGQA
229	P18135	Ig kappa chain V-III region HAH	1712.96	46.74	KPGQAPRLLIYGASSR
230	P18135	Ig kappa chain V-III region HAH	1878.93	54.53	SSYLAWYQQKPGQAPR
231	P18135	Ig kappa chain V-III region HAH	1885.05	29.86	KPGQAPRLLIYGASSRAT
232	P18135	Ig kappa chain V-III region HAH	1942.07	32.22	KPGQAPRLLIYGASSRATG
233	C9J8Z4	Immunoglobulin superfamily member 8	1540.8	56.19	QFSYAVFKSRVVAG
234	C9J8Z4	Immunoglobulin superfamily member 8	1669.84	52.36	QFSYAVFKSRVVAGE
235	C9J8Z4	Immunoglobulin superfamily member 8	1768.9	66.09	QFSYAVFKSRVVAGEV
236	C9J8Z4	Immunoglobulin superfamily member 8	1886.98	38.89	TQFSYAVFKSRVVAGEV
237	Q14164	Inhibitor of nuclear factor kappa-B kinase subunit epsilon	1506.81	35.96	SPPPIAPYPSPTRK
238	Q14164	Inhibitor of nuclear factor kappa-B kinase subunit epsilon	1621.84	43.03	SPPPIAPYPSPTRKD
239	P06213	Insulin receptor	1547.81	32.5	ISGLRHFTGYRIE
240	P06213	Insulin receptor	1646.88	40.93	VISGLRHFTGYRIE
241	E7EP60	Integrin alpha-4	1545.79	55.64	TPIQIEAAYHLGPH
242	P05107	Integrin beta-2	1504.84	29.74	IQPIFAVTSRMVK
243	P05107	Integrin beta-2	1580.81	34.01	VDKTVLPFVNTHPD
244	P05107	Integrin beta-2	1266.68	33.24	AGPNIAAIVGGTVAG
245	P05107	Integrin beta-2	1752.95	43.96	IQPIFAVTSRMVKTY
246	P05107	Integrin beta-2	1996.03	40.85	NIQPIFAVTSRMVKTYE
247	P05362	Intercellular adhesion molecule 1	1586.88	52.58	TRELRVLYGPRLD
248	P05362	Intercellular adhesion molecule 1	1507.9	40.1	SPSKVILPRGGSVLV
249	P05362	Intercellular adhesion molecule 1	1608.95	55.34	SPSKVILPRGGSVLVT
250	P05362	Intercellular adhesion molecule 1	2010.15	29.63	LPKKELLLPGNNRKVYE
251	P05362	Intercellular adhesion molecule 1	1708.02	43.63	VSPSKVILPRGGSVLVT
252	J3QQR8	Intercellular adhesion molecule 2	1875.1	29.67	VFEVHVRPKKLAVEPK
253	J3QQR8	Intercellular adhesion molecule 2	2003.2	29.87	KVFEVHVRPKKLAVEPK
254	F5H5M7	Interferon gamma receptor 1	1502.83	26.2	QELITVIKAPTSFG
255	F5H5M7	Interferon gamma receptor 1	1559.85	35.51	GQELITVIKAPTSFG
256	H9KVC3	Interferon-induced GTP-binding protein Mx1	1144.59	46.08	VVSEVDIAKAD
257	Q6UWB1	Interleukin-27 receptor subunit alpha	1724.9	32.27	IQDLELATGYKVYGR
258	O75976-2	Isoform 2 of Carboxypeptidase D	1962.83	50.41	EPGEPEFKYIGNMHGNE
259	P04406-2	Isoform 2 of Glyceraldehyde-3-phosphate dehydrogenase	1470.78	30.07	KRVIISAPSADAPM
260	P04406-2	Isoform 2 of Glyceraldehyde-3-phosphate dehydrogenase	1423.83	41.34	VGKVIPELNGKLTG
261	P04406-2	Isoform 2 of Glyceraldehyde-3-phosphate dehydrogenase	1541.82	55.04	AKRVIISAPSADAPM
262	P04406-2	Isoform 2 of Glyceraldehyde-3-phosphate dehydrogenase	1494.87	33.84	AVGKVIPELNGKLTG
263	P04406-2	Isoform 2 of Glyceraldehyde-3-phosphate dehydrogenase	1921.8	55.03	MVYMFQYDSTHGKFH
264	P04406-2	Isoform 2 of Glyceraldehyde-3-phosphate dehydrogenase	1696.9	96.9	GPLKGILGYTEHQVVS
265	P04406-2	Isoform 2 of Glyceraldehyde-3-phosphate dehydrogenase	1898.96	65.04	GPLKGILGYTEHQVVSSD
266	P04406-2	Isoform 2 of Glyceraldehyde-3-phosphate dehydrogenase	2160.07	44.51	GPLKGILGYTEHQVVSSDFN
267	P04406-2	Isoform 2 of Glyceraldehyde-3-phosphate dehydrogenase	3033.52	27.72	AGAHLQGGAKRVIISAPSADAPMFVMGVNH
268	P11142-2	Isoform 2 of Heat shock cognate 71 kDa protein	1332.7	32.33	GVLIQVYEGERA
269	P11142-2	Isoform 2 of Heat shock cognate 71 kDa protein	1429.75	40.54	PGVLIQVYEGERA
270	P11142-2	Isoform 2 of Heat shock cognate 71 kDa protein	1540.78	63.59	QPGVLIQVYEGERA
271	P11142-2	Isoform 2 of Heat shock cognate 71 kDa protein	1603.93	39.03	IHDIVLVGGSTRIPK
272	P11142-2	Isoform 2 of Heat shock cognate 71 kDa protein	1688.84	52.67	QPGVLIQVYEGERAM
273	P11142-2	Isoform 2 of Heat shock cognate 71 kDa protein	1714.96	50.28	QIHDIVLVGGSTRIPK
274	P11142-2	Isoform 2 of Heat shock cognate 71 kDa protein	1772.87	57.84	QPGVLIQVYEGERAMT
275	P11142-2	Isoform 2 of Heat shock cognate 71 kDa protein	1916.96	56.78	QPGVLIQVYEGERAMTK
276	P11142-2	Isoform 2 of Heat shock cognate 71 kDa protein	2031.98	26.58	QPGVLIQVYEGERAMTKD
277	P11142-2	Isoform 2 of Heat shock cognate 71 kDa protein	2146.03	36.64	QPGVLIQVYEGERAMTKDN
278	P04233-2	Isoform 2 of HLA class II histocompatibility antigen gamma chain	1239.72	63.56	ADPLKVYPPLK
279	P04233-2	Isoform 2 of HLA class II histocompatibility antigen gamma chain	1236.72	27.04	LPKPPKPVSKM
280	P04233-2	Isoform 2 of HLA class II histocompatibility antigen gamma chain	1296.74	34.42	ADPLKVYPPLKG
281	P04233-2	Isoform 2 of HLA class II histocompatibility antigen gamma chain	1353.76	65.79	NADPLKVYPPLK
282	P04233-2	Isoform 2 of HLA class II histocompatibility antigen gamma chain	1410.78	44.64	NADPLKVYPPLKG
283	P04233-2	Isoform 2 of HLA class II histocompatibility antigen gamma chain	1530.83	62.57	ADPLKVYPPLKGSF
284	P04233-2	Isoform 2 of HLA class II histocompatibility antigen gamma chain	1556.85	44.7	DPLKVYPPLKGSFP
285	P04233-2	Isoform 2 of HLA class II histocompatibility antigen gamma chain	1570.86	34.9	PLKVYPPLKGSFPE
286	P04233-2	Isoform 2 of HLA class II histocompatibility antigen gamma chain	1627.89	51.19	ADPLKVYPPLKGSFP
287	P04233-2	Isoform 2 of HLA class II histocompatibility antigen gamma chain	1685.89	43.41	DPLKVYPPLKGSFPE
288	P04233-2	Isoform 2 of HLA class II histocompatibility antigen gamma chain	1750.9	80.23	MHLLQNADPLKVYPP
289	P04233-2	Isoform 2 of HLA class II histocompatibility antigen gamma chain	1644.88	25.31	NADPLKVYPPLKGSF
290	P04233-2	Isoform 2 of HLA class II histocompatibility antigen gamma chain	1756.93	42.66	ADPLKVYPPLKGSFPE
291	P04233-2	Isoform 2 of HLA class II histocompatibility antigen gamma chain	1863.98	75.52	MHLLQNADPLKVYPPL
292	P04233-2	Isoform 2 of HLA class II histocompatibility antigen gamma chain	1741.93	51.69	NADPLKVYPPLKGSFP
293	P04233-2	Isoform 2 of HLA class II histocompatibility antigen gamma chain	1833.97	76.61	VMHLLQNADPLKVYPP
294	P04233-2	Isoform 2 of HLA class II histocompatibility antigen gamma chain	1870.98	25.52	ADPLKVYPPLKGSFPEN
295	P04233-2	Isoform 2 of HLA class II histocompatibility antigen gamma chain	1870.97	71.02	NADPLKVYPPLKGSFPE
296	P04233-2	Isoform 2 of HLA class II histocompatibility antigen gamma chain	1947.05	93.78	VMHLLQNADPLKVYPPL
297	P04233-2	Isoform 2 of HLA class II histocompatibility antigen gamma chain	2086.06	86.37	DHVMHLLQNADPLKVYPP
298	P04233-2	Isoform 2 of HLA class II histocompatibility antigen gamma chain	1985.01	53.38	NADPLKVYPPLKGSFPEN
299	P04233-2	Isoform 2 of HLA class II histocompatibility antigen gamma chain	2091.14	64.16	VMHLLQNADPLKVYPPLK
300	P04233-2	Isoform 2 of HLA class II histocompatibility antigen gamma chain	2171.15	25.48	KPPKPVSKMRMATPLLMQA
301	P04233-2	Isoform 2 of HLA class II histocompatibility antigen gamma chain	2365.29	35.58	KPPKPVSKMRMATPLLMQALP
302	P04233-2	Isoform 2 of HLA class II histocompatibility antigen gamma chain	2391.26	52.13	NADPLKVYPPLKGSFPENLRH
303	P04233-2	Isoform 2 of HLA class II histocompatibility antigen gamma chain	2478.38	28.53	LPKPPKPVSKMRMATPLLMQAL
304	P04233-2	Isoform 2 of HLA class II histocompatibility antigen gamma chain	2591.43	58.5	LPKPPKPVSKMRMATPLLMQALP
305	P04233-2	Isoform 2 of HLA class II histocompatibility antigen gamma chain	2722.46	36.9	LPKPPKPVSKMRMATPLLMQALPM
306	P50897-2	Isoform 2 of Palmitoyl-protein thioesterase 1	1410.76	47.38	DPPAPLPLVIWHG
307	P50897-2	Isoform 2 of Palmitoyl-protein thioesterase 1	1791.81	30.45	SEWFGFYRSGQAKET
308	P05023-2	Isoform 2 of Sodium/potassium-transporting ATPase subunit alpha-1	1178.62	42.18	GIVVYTGDRTV
309	P05023-2	Isoform 2 of Sodium/potassium-transporting ATPase subunit alpha-1	1325.66	68.04	GIVVYTGDRTVM
310	P05023-2	Isoform 2 of Sodium/potassium-transporting ATPase subunit alpha-1	1382.68	47.74	GIVVYTGDRTVMG
311	P05023-2	Isoform 2 of Sodium/potassium-transporting ATPase subunit alpha-1	1481.76	55.61	RGIVVYTGDRTVM
312	P05023-2	Isoform 2 of Sodium/potassium-transporting ATPase subunit alpha-1	1552.8	32.27	ARGIVVYTGDRTVM
313	P05023-2	Isoform 2 of Sodium/potassium-transporting ATPase subunit alpha-1	1538.78	40.53	RGIVVYTGDRTVMG
314	P05023-2	Isoform 2 of Sodium/potassium-transporting ATPase subunit alpha-1	1694.88	28.96	RGIVVYTGDRTVMGR
315	P05023-2	Isoform 2 of Sodium/potassium-transporting ATPase subunit alpha-1	1653.84	25.86	TARGIVVYTGDRTVM
316	P05023-2	Isoform 2 of Sodium/potassium-transporting ATPase subunit alpha-1	1882.95	46.13	KYQLSIHKNPNTSEPQ
317	P05023-2	Isoform 2 of Sodium/potassium-transporting ATPase subunit alpha-1	1996.99	48.9	NKYQLSIHKNPNTSEPQ
318	P36897-3	Isoform 3 of TGF-beta receptor type-1	1407.7	55.51	TDTIDIAPNHRVG
319	P36897-3	Isoform 3 of TGF-beta receptor type-1	1478.74	54.04	ATDTIDIAPNHRVG
320	Q9NS68-3	Isoform 3 of Tumor necrosis factor receptor superfamily member 19	1565.76	32.86	AATDLSRYNNTLVE
321	P19320-3	Isoform 3 of Vascular cell adhesion protein 1	1542.84	29.87	LPAPEIFWSKKLD
322	P19320-3	Isoform 3 of Vascular cell adhesion protein 1	1656.88	34.57	LPAPEIFWSKKLDN
323	P19320-3	Isoform 3 of Vascular cell adhesion protein 1	1713.9	27.67	GLPAPEIFWSKKLDN
324	P19320-3	Isoform 3 of Vascular cell adhesion protein 1	1827.94	51.24	LPAPEIFWSKKLDNGN
325	P19320-3	Isoform 3 of Vascular cell adhesion protein 1	1884.96	37.29	GLPAPEIFWSKKLDNGN
326	Q8WWM7-4	Isoform 4 of Ataxin-2-like protein	2464.2	31.23	YIGHPQVQSHPSQQLPFHPPGN
327	Q96D96-4	Isoform 4 of Voltage-gated hydrogen channel 1	1520.76	44.91	KIIQPDKNNYAAM
328	Q9ULH0-5	Isoform 5 of Kinase D-interacting substrate of 220 kDa	1555.71	44.21	RGDVIDYSSSGVSTN
329	Q13393-4	Isoform PLD1D of Phospholipase D1	1967.91	37.6	SSYFNHYRSHHNLIHG
330	P29590-12	Isoform PML-12 of Protein PML	1303.66	74.08	AEERVVVISSSE
331	H0YEX9	Junctional adhesion molecule B	1566.88	32.99	KDGIRLLENPRLGS
332	Q96RQ9	L-amino-acid oxidase	1247.65	59.33	DDVAALHGPVVR
333	Q96RQ9	L-amino-acid oxidase	1375.71	74.56	DDVAALHGPVVRQ
334	Q96RQ9	L-amino-acid oxidase	1360.74	94.4	LDDVAALHGPVVR
335	Q96RQ9	L-amino-acid oxidase	1596.79	37.81	IGGRIFTYRDQNTG
336	Q96RQ9	L-amino-acid oxidase	1488.8	86.97	LDDVAALHGPVVRQ
337	Q96RQ9	L-amino-acid oxidase	1601.88	54.74	LDDVAALHGPVVRQL
338	Q96RQ9	L-amino-acid oxidase	2252.12	58.02	IGGRIFTYRDQNTGWIGELG
339	Q01650	Large neutral amino acids transporter small subunit 1	1282.73	27.28	INPYRNLPLAI
340	Q01650	Large neutral amino acids transporter small subunit 1	1395.81	48.09	INPYRNLPLAII
341	Q01650	Large neutral amino acids transporter small subunit 1	1595.94	26.28	INPYRNLPLAIIIS
342	Q9UIQ6	Leucyl-cystinyl aminopeptidase	1349.64	40.17	FDSLSYFKGSSL
343	Q9UIQ6	Leucyl-cystinyl aminopeptidase	1627.98	62.04	RKLVTKIIAHELAH
344	Q9UIQ6	Leucyl-cystinyl aminopeptidase	1871.07	36.03	DRKLVTKIIAHELAHQ
345	B7ZAN3	Leukocyte antigen CD37	1505.77	41.3	VEKTIQKYGTNPE
346	B7ZAN3	Leukocyte antigen CD37	1587.94	52.14	DKVILPQLSRLGHL
347	B7ZAN3	Leukocyte antigen CD37	1701.02	43.28	LDKVILPQLSRLGHL
348	B7ZAN3	Leukocyte antigen CD37	1772.05	42.01	LDKVILPQLSRLGHLA
349	F6TER3	Leukocyte immunoglobulin-like receptor subfamily B member 1	1645.93	31.93	KKPSLSVQPGPIVAPE
350	A8MUE1	Leukocyte immunoglobulin-like receptor subfamily B member 4	1409.8	51.34	KPTLSALPSPLVTS
351	A8MUE1	Leukocyte immunoglobulin-like receptor subfamily B member 4	1466.82	58.29	KPTLSALPSPLVTSG
352	A8MUE1	Leukocyte immunoglobulin-like receptor subfamily B member 4	1553.86	31.3	SKPTLSALPSPLVTSG
353	A8MUE1	Leukocyte immunoglobulin-like receptor subfamily B member 4	1681.95	59.17	SKPTLSALPSPLVTSGK
354	F5GXH2	L-lactate dehydrogenase A chain	1605.83	33.68	TPKIVSGKDYNVTAN
355	K3W4U1	Low affinity immunoglobulin epsilon Fc receptor membrane-bound form	1337.64	47.29	ADLSSFKSQELN
356	K3W4U1	Low affinity immunoglobulin epsilon Fc receptor membrane-bound form	1551.74	77.64	DLSSFKSQELNER
357	K3W4U1	Low affinity immunoglobulin epsilon Fc receptor membrane-bound form	1465.7	50.97	QADLSSFKSQELN
358	K3W4U1	Low affinity immunoglobulin epsilon Fc receptor membrane-bound form	1622.78	107.63	ADLSSFKSQELNER
359	K3W4U1	Low affinity immunoglobulin epsilon Fc receptor membrane-bound form	1594.74	30.33	QADLSSFKSQELNE
360	K3W4U1	Low affinity immunoglobulin epsilon Fc receptor membrane-bound form	1736.83	129.78	ADLSSFKSQELNERN
361	K3W4U1	Low affinity immunoglobulin epsilon Fc receptor membrane-bound form	1750.84	113.19	QADLSSFKSQELNER
362	K3W4U1	Low affinity immunoglobulin epsilon Fc receptor membrane-bound form	1863.92	122.91	LQADLSSFKSQELNER
363	K3W4U1	Low affinity immunoglobulin epsilon Fc receptor membrane-bound form	1864.88	100.88	QADLSSFKSQELNERN
364	K3W4U1	Low affinity immunoglobulin epsilon Fc receptor membrane-bound form	1920.95	114.94	GLQADLSSFKSQELNER
365	K3W4U1	Low affinity immunoglobulin epsilon Fc receptor membrane-bound form	1977.97	139.88	LQADLSSFKSQELNERN
366	K3W4U1	Low affinity immunoglobulin epsilon Fc receptor membrane-bound form	1993.93	101.39	QADLSSFKSQELNERNE
367	K3W4U1	Low affinity immunoglobulin epsilon Fc receptor membrane-bound form	2034.99	115.07	GLQADLSSFKSQELNERN
368	K3W4U1	Low affinity immunoglobulin epsilon Fc receptor membrane-bound form	2107.01	118.35	LQADLSSFKSQELNERNE
369	K3W4U1	Low affinity immunoglobulin epsilon Fc receptor membrane-bound form	2164.03	114.96	GLQADLSSFKSQELNERNE
370	K3W4U1	Low affinity immunoglobulin epsilon Fc receptor membrane-bound form	2178.05	111.34	LQADLSSFKSQELNERNEA
371	K3W4U1	Low affinity immunoglobulin epsilon Fc receptor membrane-bound form	2235.07	96.9	GLQADLSSFKSQELNERNEA
372	K3W4U1	Low affinity immunoglobulin epsilon Fc receptor membrane-bound form	2265.08	36.31	LQADLSSFKSQELNERNEAS
373	K3W4U1	Low affinity immunoglobulin epsilon Fc receptor membrane-bound form	2278.08	31.16	NGLQADLSSFKSQELNERNE
374	K3W4U1	Low affinity immunoglobulin epsilon Fc receptor membrane-bound form	2322.1	24.97	GLQADLSSFKSQELNERNEAS
375	K3W4U1	Low affinity immunoglobulin epsilon Fc receptor membrane-bound form	2437.13	38.75	GLQADLSSFKSQELNERNEASD
376	H0YHW7	Low-density lipoprotein receptor-related protein 10	1529.83	41.5	LRSLTHFSNGKAVT
377	H0YDI1	Lymphocyte function-associated antigen 3	1474.72	47.95	SEFRAFSSFKNR
378	H0YDI1	Lymphocyte function-associated antigen 3	1736.85	39.69	SEFRAFSSFKNRVY
379	H0YDI1	Lymphocyte function-associated antigen 3	1979.94	50.24	ENSEFRAFSSFKNRVY
380	O00754	Lysosomal alpha-mannosidase	1301.71	50.84	SQVVRLYPGQR
381	O00754	Lysosomal alpha-mannosidase	1680.9	35.63	SQVVRLYPGQRHLE
382	O00754	Lysosomal alpha-mannosidase	1877.91	39.92	VPSDVVIFPSSDSQAHPP
383	Q5JZG9	Lysosomal protective protein 20 kDa chain	1797.94	42.7	LVYFAYYHGLLGNRL
384	B4DWL3	Lysosome-associated membrane glycoprotein 1	1481.8	33.02	DPSLVIAFGRGHTL
385	B4DWL3	Lysosome-associated membrane glycoprotein 1	1455.74	31.4	SDPSLVIAFGRGHT
386	E7ETP9	Lysosome-associated membrane glycoprotein 3	1639.84	51.42	IKHAVVMFQTAVGHS
387	E7ETP9	Lysosome-associated membrane glycoprotein 3	1705.92	30.21	VGPSLAPYSLPPTITPP
388	E9PDB2	Malate dehydrogenase, mitochondrial	3071.83	45.58	AKVAVLGASGGIGQPLSLLLKNSPLVSRLTL
389	Q6P052	MAN1A1 protein	1522.81	59.39	LSGVLFHSSPALQPA
390	P15529	Membrane cofactor protein	1338.76	25.17	KGSVAIWSGKPPI
391	F5H760	Microsomal glutathione S-transferase 1	1422.75	64.24	GPDPSTAILHFRL
392	H3BTL1	Microtubule-associated protein 1 light chain 3 beta, isoform CRA_f	1881.1	31.14	PVIIERYKGEKQLPVL
393	H0YIE6	N-acetylglucosamine-1-phosphotransferase subunit alpha	1419.66	29.14	DLPSLYPSFHSAS
394	H0YIE6	N-acetylglucosamine-1-phosphotransferase subunit alpha	1534.69	33.61	DLPSLYPSFHSASD
395	C9JYY6	Neuronal cell adhesion molecule	1800.96	45.43	SPLPTIEWFKGAKGSAL
396	C9JYY6	Neuronal cell adhesion molecule	1903.06	24.86	ALGAIHHTISVRVKAAPY
397	C9JYY6	Neuronal cell adhesion molecule	1938.02	51.88	SPLPTIEWFKGAKGSALH
398	E9PKU7	Neutral alpha-glucosidase AB	1878.92	40.36	VDPHIKVDSGYRVHEE
399	M0QXM4	Neutral amino acid transporter B(0)	1321.72	37.3	NPLLKHYRGPAG
400	M0QXM4	Neutral amino acid transporter B(0)	1436.74	65.48	NPLLKHYRGPAGD
401	M0QXM4	Neutral amino acid transporter B(0)	1507.78	47.41	NPLLKHYRGPAGDA
402	M0QXM4	Neutral amino acid transporter B(0)	1564.8	37.01	GNPLLKHYRGPAGDA
403	M0QXM4	Neutral amino acid transporter B(0)	1608.83	25.08	NPLLKHYRGPAGDAT
404	M0QXM4	Neutral amino acid transporter B(0)	1665.85	28.32	GNPLLKHYRGPAGDAT
405	B4DET3	Niemann-Pick C1 protein	1619.82	30.25	LSVLNYFQNSHSVL
406	B4DET3	Niemann-Pick C1 protein	1860.8	28.17	KGDDFFVYADYHTHF
407	P67809	Nuclease-sensitive element-binding protein 1	1639.7	95.33	PPAENSSAPEAEQGGAE
408	P67809	Nuclease-sensitive element-binding protein 1	1896.79	71.3	AADPPAENSSAPEAEQGGAE
409	P67809	Nuclease-sensitive element-binding protein 1	2440.1	105.25	GKETKAADPPAENSSAPEAEQGGAE
410	P67809	Nuclease-sensitive element-binding protein 1	2601.25	25.74	SSEAETQQPPAAPPAAPALSAADTKPG
411	H0Y653	Nucleolar protein 56	2537.37	41.26	LIAHAGSLTNLAKYPASTVQILGAE
412	H0Y653	Nucleolar protein 56	2665.47	70.19	LIAHAGSLTNLAKYPASTVQILGAEK
413	F8WE65	Peptidyl-prolyl cis-trans isomerase	1639.85	47.76	DENFILKHTGPGILS
414	F8WE65	Peptidyl-prolyl cis-trans isomerase	1857.92	35.59	DENFILKHTGPGILSMA
415	Q06830	Peroxiredoxin-1	1565.79	67.08	SSGNAKIGHPAPNFK
416	B7Z7A9	Phosphoglycerate kinase	1467.81	43.59	AGSVILLENLRFH
417	B4DUA0	Plastin-2	1569.78	62.47	SSSISSFKDPKISTS
418	B4DUA0	Plastin-2	1697.88	29.62	KSSSISSFKDPKISTS
419	H3BSS4	Poly(rC)-binding protein 2	1502.78	44.75	INEIRQMSGAQIK
420	Q02809	Procollagen-lysine,2-oxoglutarate 5-dioxygenase 1	1913.92	37.75	VPTIDIHMNQIGFERE
421	H0YDR4	Protein CutA	1471.94	30.68	PALLPVASRLLLLP
422	H0YDR4	Protein CutA	1628.04	74.14	PALLPVASRLLLLPR
423	H0Y3Z3	Protein disulfide-isomerase	1793.83	50.82	ADRTVIDYNGERTLDG
424	F8WA83	Protein disulfide-isomerase A6	1746.94	57.06	FPTIKIFGSNKNRPE
425	Q5TH29	Protein NDRG3	1509.83	38.27	RPVILTYHDIGLN
426	Q5JNZ5	Putative 40S ribosomal protein S26-like 1	1604.85	34.62	FRPAGAAPRPPPKPM
427	Q5VTE0	Putative elongation factor 1-alpha-like 3	1313.73	30.06	EHALLAYTLGVK
428	Q5VTE0	Putative elongation factor 1-alpha-like 3	1469.83	45.53	REHALLAYTLGVK
429	Q5VTE0	Putative elongation factor 1-alpha-like 3	1317.73	32.39	VIILNHPGQISAG
430	Q5VTE0	Putative elongation factor 1-alpha-like 3	1445.79	25.18	QVIILNHPGQISAG
431	Q5VTE0	Putative elongation factor 1-alpha-like 3	2165.24	55.25	EHALLAYTLGVKQLIVGVNK
432	Q5VTE0	Putative elongation factor 1-alpha-like 3	2721.51	80.31	NGQTREHALLAYTLGVKQLIVGVNK
433	B7Z8M7	Ras-related protein Rab-1A	1549.73	29.37	LQEIDRYASENVN
434	B7Z8M7	Ras-related protein Rab-1A	1626.86	28.02	ESYISTIGVDFKIR
435	C9J4S4	Ras-related protein Rab-7a	1487.74	44.93	TSLMNQYVNKKF
436	C9J4S4	Ras-related protein Rab-7a	1574.77	47.37	TSLMNQYVNKKFS
437	C9J4S4	Ras-related protein Rab-7a	1688.81	61.43	TSLMNQYVNKKFSN
438	E9PDC5	Receptor-type tyrosine-protein phosphatase S	1175.69	91.1	GAIVKYTVAVR
439	E9PDC5	Receptor-type tyrosine-protein phosphatase S	2305.18	39.63	SPAPGRQHGQIRGYQVHYVR
440	E9PDC5	Receptor-type tyrosine-protein phosphatase S	2917.68	48.88	TVLLRWLPPVPAERNGAIVKYTVAVR
441	E9PDC5	Receptor-type tyrosine-protein phosphatase S	3046.73	62.98	TVLLRWLPPVPAERNGAIVKYTVAVRE
442	E9PDC5	Receptor-type tyrosine-protein phosphatase S	3117.76	25.07	TVLLRWLPPVPAERNGAIVKYTVAVREA
443	I3L4Z3	Retinoid-inducible serine carboxypeptidase	1701.96	42.11	AGIGLELYKAIQRGTI
444	B1AVU8	Saposin-D	1380.77	43.93	IPLLLYPQDGPR
445	B1AVU8	Saposin-D	1555.78	44.58	KNYISQYSEIAIQ
446	B1AVU8	Saposin-D	1494.81	44.73	NIPLLLYPQDGPR
447	B1AVU8	Saposin-D	1565.85	36.39	ANIPLLLYPQDGPR
448	B4DZ71	Scavenger receptor class B member 1	1963.92	46.21	DTVSFLEYRTFQFQPS
449	O14828	Secretory carrier-associated membrane protein 3	1144.55	59.85	AAGAAENAFRAP
450	O14828	Secretory carrier-associated membrane protein 3	1628.73	51.48	SPTEPKNYGSYSTQA
451	Q5T123	SH3 domain-binding glutamic acid-rich-like protein 3	1510.77	44.87	SGLRVYSTSVTGSR
452	Q5T123	SH3 domain-binding glutamic acid-rich-like protein 3	2640.33	59.32	SGLRVYSTSVTGSREIKSQQSEVT
453	O15389	Sialic acid-binding Ig-like lectin 5	1642.89	63.6	APQTITIFRNGIALE
454	H0YLA2	Signal recognition particle 14 kDa protein	1789.97	45.54	VLLESEQFLTELTRL
455	E7ET99	Signaling lymphocytic activation molecule	1559.9	26.64	KKSLTIYAQVQKPG
456	Q96DU3	SLAM family member 6	1363.65	53.86	DTITIYSTINHS
457	Q96DU3	SLAM family member 6	1491.75	67.93	DTITIYSTINHSK
458	Q96DU3	SLAM family member 6	1620.79	29.73	DTITIYSTINHSKE
459	Q96DU3	SLAM family member 6	1740.93	28.12	RAQISTKTSAKLSSYT
460	Q96DU3	SLAM family member 6	1903.99	27.06	YRAQISTKTSAKLSSYT
461	Q96DU3	SLAM family member 6	2631.31	27.34	TPRENDTITIYSTINHSKESKPT
462	K7EJB5	Small nuclear ribonucleoprotein Sm D2	1477.92	32.4	SVIVVLRNPLIAGK
463	K7EJB5	Small nuclear ribonucleoprotein Sm D2	1791.06	34.57	LRGDSVIVVLRNPLIAG
464	K7EJB5	Small nuclear ribonucleoprotein Sm D2	1919.16	41.38	LRGDSVIVVLRNPLIAGK
465	P54709	Sodium/potassium-transporting ATPase subunit beta-3	1179.6	43.59	IPNVAVYPHNG
466	P54709	Sodium/potassium-transporting ATPase subunit beta-3	1294.62	46.13	DIPNVAVYPHNG
467	P54709	Sodium/potassium-transporting ATPase subunit beta-3	1441.66	42.87	DIPNVAVYPHNGM
468	F8VX04	Sodium-coupled neutral amino acid transporter 1	1367.73	32.71	TGKFVIFGATSLQ
469	F8VX04	Sodium-coupled neutral amino acid transporter 1	1617.83	34.98	TPKYVTFNSKTVYA
470	F8VQW8	Sodium-coupled neutral amino acid transporter 2	1423.73	24.99	IRDIFGFIGASAAS
471	F8VQW8	Sodium-coupled neutral amino acid transporter 2	1741.85	30.01	RPHYFIFNSQTVYA
472	F8VQW8	Sodium-coupled neutral amino acid transporter 2	1534.74	44.24	SELLHTYSSILGTD
473	F8VQW8	Sodium-coupled neutral amino acid transporter 2	1937.96	27.96	RPHYFIFNSQTVYAVP
474	H0YMQ9	Solute carrier family 12 (Potassium/chloride transporters), member 6, isoform CRA_c	1697.91	48.35	LPKGEIIEKPSAKSSD
475	H0YMQ9	Solute carrier family 12 (Potassium/chloride transporters), member 6, isoform CRA_c	1796.98	64.71	LPKGEIIEKPSAKSSDV
476	H0YMQ9	Solute carrier family 12 (Potassium/chloride transporters), member 6, isoform CRA_c	1910.06	27.34	LPKGEIIEKPSAKSSDVL
477	Q92673	Sortilin-related receptor	1352.7	32.04	TSFLDLYRNPK
478	Q92673	Sortilin-related receptor	1199.66	28.9	VRVVVPYQGPS
479	Q92673	Sortilin-related receptor	1302.65	38.37	RVVVPYQGPSSD
480	Q92673	Sortilin-related receptor	1439.73	27.35	TSFLDLYRNPKS
481	Q92673	Sortilin-related receptor	1309.61	26.68	VVVPYQGPSSDY
482	Q92673	Sortilin-related receptor	1465.71	57.06	RVVVPYQGPSSDY
483	Q92673	Sortilin-related receptor	1401.72	37.44	VRVVVPYQGPSSD
484	Q92673	Sortilin-related receptor	1296.73	72	APGLIIATGSVGKN
485	Q92673	Sortilin-related receptor	1564.78	30.57	RVVVPYQGPSSDYV
486	Q92673	Sortilin-related receptor	1653.87	34.9	TSFLDLYRNPKSLT
487	Q92673	Sortilin-related receptor	1564.78	62.71	VRVVVPYQGPSSDY
488	Q92673	Sortilin-related receptor	1677.86	64.97	LVRVVVPYQGPSSDY
489	Q92673	Sortilin-related receptor	1383.76	67.89	SAPGLIIATGSVGKN
490	Q92673	Sortilin-related receptor	1663.85	43.64	VRVVVPYQGPSSDYV
491	Q92673	Sortilin-related receptor	1496.85	29.94	SAPGLIIATGSVGKNL
492	Q92673	Sortilin-related receptor	1737.92	30.76	VGKNLASKTNVYISSSA
493	H0YEP5	Sphingomyelin phosphodiesterase	1347.71	25.75	IVARYENTLAAQ
494	A2A2D0	Stathmin	1660.87	50.05	GQAFELILSPRSKES
495	D6RA73	Stress-70 protein, mitochondrial	1718.87	38.63	TTPSVVAFTADGERLVG
496	F8WE13	SWI/SNF complex subunit SMARCC1	2555.3	66.28	AAAAGGGGPGTAVGATGSGIAAAAAGLAVYR
497	F8VXC8	SWI/SNF complex subunit SMARCC2	1541.8	64.8	PTAPSPGTVTPVPPPQ
498	F8VXC8	SWI/SNF complex subunit SMARCC2	2316.19	28.8	PGTPLPPDPTAPSPGTVTPVPPPQ
499	B1AJQ6	Syntaxin-12	1610.7	27.11	SYGPLDMYRNPGPS
500	O15400	Syntaxin-7	1782.9	27.68	TDKYIKEFGSLPTTPS
501	B4DHN5	Syntenin-1	1444.76	37.95	KVIQAQTAFSANPA
502	B4DHN5	Syntenin-1	1616.85	74	VVTITIMPAFIFEH
503	B4DHN5	Syntenin-1	1745.93	31.65	VVTITIMPAFIFEHI
504	B4DHN5	Syntenin-1	1658.86	122.8	VDKVIQAQTAFSANPA
505	B4DHN5	Syntenin-1	1772.9	51.74	VDKVIQAQTAFSANPAN
506	B4DHN5	Syntenin-1	1971.12	50.53	VVTITIMPAFIFEHIIK
507	B4DHN5	Syntenin-1	2084.01	39.56	RPFERTITMHKDSTGHVG
508	B4DHN5	Syntenin-1	1869.95	30.04	VDKVIQAQTAFSANPANP
509	B4DHN5	Syntenin-1	2199.04	68.07	DRPFERTITMHKDSTGHVG
510	P06729	T-cell surface antigen CD2	1668.84	40.49	DPELNLYQDGKHLK
511	P06729	T-cell surface antigen CD2	1769.89	53.26	TDPELNLYQDGKHLK
512	P01730	T-cell surface glycoprotein CD4	1404.73	41.64	SNQIKILGNQGSF
513	B7Z2F4	T-complex protein 1 subunit delta	1540.77	32.7	SKVVSQYSSLLSPM
514	H0Y928	Thioredoxin domain-containing protein 15	1442.79	36.5	VPNILLFQGAKPM
515	P63313	Thymosin beta-10	4949.51	31.78	ADKPDMGEIASFDKAKLKKTETQEKNTLPTKETIEQEKRSEIS
516	G3V0E5	Transferrin receptor (P90, CD71), isoform CRA_c	1311.78	33.04	SVIIVDKNGRLV
517	G3V0E5	Transferrin receptor (P90, CD71), isoform CRA_c	1425.82	57.6	NSVIIVDKNGRLV
518	G3V0E5	Transferrin receptor (P90, CD71), isoform CRA_c	1474.84	39.28	SVIIVDKNGRLVY
519	G3V0E5	Transferrin receptor (P90, CD71), isoform CRA_c	1952.97	31.43	YHFLSPYVSPKESPFR
520	G3V0E5	Transferrin receptor (P90, CD71), isoform CRA_c	1813.99	42.24	IPVQTISRAAAEKLFGN
521	G3V0E5	Transferrin receptor (P90, CD71), isoform CRA_c	1961.03	31.84	IPVQTISRAAAEKLFGNM
522	Q03167	Transforming growth factor beta receptor type 3	1906.01	45.36	DPVIPSIQLFPGLREPE
523	Q03167	Transforming growth factor beta receptor type 3	2035.05	55.9	DPVIPSIQLFPGLREPEE
524	P01137	Transforming growth factor beta-1	1455.79	34.8	GVVRQWLSRGGEI
525	P37802	Transgelin-2	1843.96	24.88	VQRTLMNLGGLAVARDD
526	E9PJC4	Transmembrane 9 superfamily member 1	1740.91	27.88	AGDPVILYVNKVGPYH
527	Q99805	Transmembrane 9 superfamily member 2	1445.78	73.31	KAEIELFVNRLD
528	Q99805	Transmembrane 9 superfamily member 2	1532.81	35.18	KAEIELFVNRLDS
529	Q86VY9	Transmembrane protein 200A	1646.81	33.84	ANTIASFSGFRSSFR
530	U3KQ21	Transmembrane protein 248	1725.93	25.68	NPLENLKVYISSRPP
531	Q5T6Z8	Transmembrane protein 59	1416.75	37.46	ADDGKIVIFQSKP
532	Q5T6Z8	Transmembrane protein 59	1600.93	27.73	KLNRYPASSLVVVR
533	Q5T6Z8	Transmembrane protein 59	1716.91	40.83	NEQKLNRYPASSLVV
534	Q5T6Z8	Transmembrane protein 59	1786.94	45	ADDGKIVIFQSKPEIQ
535	Q5T6Z8	Transmembrane protein 59	1858.03	63.85	EQKLNRYPASSLVVVR
536	Q5T6Z8	Transmembrane protein 59	1815.98	29.5	NEQKLNRYPASSLVVV
537	Q5T6Z8	Transmembrane protein 59	1972.08	54.55	NEQKLNRYPASSLVVVR
538	O14773	Tripeptidyl-peptidase 1	1796.83	25.49	AQFMRLFGGNFAHQAS
539	F8VQQ4	Tubulin alpha-1A chain	1477.77	62.21	KLEFSIYPAPQVS
540	F8VQQ4	Tubulin alpha-1A chain	1578.82	32	KLEFSIYPAPQVST
541	F8VQQ4	Tubulin alpha-1A chain	1564.81	44.61	SKLEFSIYPAPQVS
542	F8VQQ4	Tubulin alpha-1A chain	1543.78	30	TAVVEPYNSILTTH
543	F8VQQ4	Tubulin alpha-1A chain	3090.58	27.91	SKLEFSIYPAPQVSTAVVEPYNSILTTH
544	Q5JP53	Tubulin beta chain	1499.72	41.84	LDRISVYYNEATG
545	Q5JP53	Tubulin beta chain	1543.74	26.3	DTVVEPYNATLSVH
546	Q5JP53	Tubulin beta chain	1630.78	33.02	SDTVVEPYNATLSVH
547	Q5JP53	Tubulin beta chain	1729.84	35.07	VSDTVVEPYNATLSVH
548	P07948	Tyrosine-protein kinase Lyn	1675.91	88.5	DPVHGDVIKHYKIR
549	P07948	Tyrosine-protein kinase Lyn	1991.05	77.57	DPVHGDVIKHYKIRSLD
550	P78324	Tyrosine-protein phosphatase non-receptor type substrate 1	1550.82	58.53	IPVGPIQWFRGAGPG
551	C9JW33	UDP-glucuronic acid decarboxylase 1	1911.08	26.25	KDRKRILITGGAGFVGSH
552	H0Y3Z8	Uncharacterized protein	1741.82	29.71	EPPEFEIVGFTNHIN
553	H0Y3Z8	Uncharacterized protein	1879.94	56.25	DFSSLSKYGDHTLRVR
554	Q9Y2C2	Uronyl 2-sulfotransferase	1981.07	52.63	GPPPSKVLPFPSQVVYNR
555	K7ENL7	Vasodilator-stimulated phosphoprotein	1545.76	29.17	FSRVQIYHNPTAN
Peptides considered as contaminants
#	ACCESSION N.	PROTEIN NAME	MW	SCORE	SEQUENCE
1	F8W6I7	Heterogeneous nuclear ribonucleoprotein A1	2596.21	45.79	FAKPRNQGGYGGSSSSSSYGSGRRF
2	H7C1J8	Heterogeneous nuclear ribonucleoprotein A3	2831.23	42.48	GGSFGGRSSGSPYGGGYGSGGGSGGYGSRRF
3	P22626	Heterogeneous nuclear ribonucleoproteins A2/B1	994.409	26.68	GGPYGGGNYGP
4	P22626	Heterogeneous nuclear ribonucleoproteins A2/B1	1861.8	26.11	GNYGPGGSGGSGGYGGRSRY
5	P22626	Heterogeneous nuclear ribonucleoproteins A2/B1	3373.43	74.76	SGNFGGSRNMGGPYGGGNYGPGGSGGSGGYGGRSRY
