# Supplementary material for: Human Leukocyte Antigen (HLA)-DRB1*15:01 and HLA-DRB5*01:01 Present Complementary Peptide Repertoires
Source: Front Immunol. 2017 Aug 21;8:984. doi: 10.3389/fimmu.2017.00984 (PMC5566978; doi:10.3389/fimmu.2017.00984)
Supplement: Supplementary file 3 [file Table_3.XLSX]

## Sheet: Hoja1
Supplemental Table 3. Theoretical cores and affinity of the peptides eluted from DR2a to DR2a and DR2b using NetMHCIIpan 3.1
Peptide	CORE DR2a	Affinity DR2a (nM)	CORE DR2b	Affinity DR2b (nM)	Diference
LPKPPKPVSKMR	KPPKPVSKM	8920.93	KPPKPVSKM	22414.7	-13493.7
LPKPPKPVSKM	PKPPKPVSK	15825.6	PKPPKPVSK	28156.7	-12331
LPKPPKPVSKMRM	PKPVSKMRM	3836.6	PKPVSKMRM	9714.89	-5878.29
SAVPPGADKKAEAGAGSATEFQFR	AVPPGADKK	4716.88	AGSATEFQF	10592.6	-5875.69
PPAENSSAPEAEQGGAE	NSSAPEAEQ	18858.8	AENSSAPEA	24479.4	-5620.63
SQAEFEKAAEEVRHL	FEKAAEEVR	493.62	FEKAAEEVR	5881.78	-5388.16
REATNPPVIQEEKPKKKKKAQEDL	IQEEKPKKK	177.81	IQEEKPKKK	4470.22	-4292.41
PTAPSPGTVTPVPPPQ	TAPSPGTVT	18396.6	GTVTPVPPP	22672	-4275.35
PGTPLPPDPTAPSPGTVTPVPPPQ	LPPDPTAPS	13213.3	LPPDPTAPS	17413.7	-4200.41
LQREATNPPVIQEEKPKKKKKAQEDL	IQEEKPKKK	170.32	IQEEKPKKK	3853.53	-3683.21
LPKPPKPVSKMRMA	PKPVSKMRM	2265.35	PKPVSKMRM	5753.44	-3488.09
KKAEGADLATPGTLP	ADLATPGTL	9165.33	ADLATPGTL	12637.6	-3472.29
ADIQTERAYQKQP	IQTERAYQK	190.72	IQTERAYQK	3028.33	-2837.61
DIEVDLLKNGERIE	VDLLKNGER	1092.01	DLLKNGERI	3632.2	-2540.19
ELEELRAEQQRLKSQD	LRAEQQRLK	140.55	LRAEQQRLK	2413.08	-2272.53
QELEELRAEQQRLKSQD	LRAEQQRLK	152.48	LRAEQQRLK	2410.47	-2257.99
LEELRAEQQRLKSQD	LRAEQQRLK	129.99	LRAEQQRLK	2353.37	-2223.38
ELEELRAEQQRLKSQDL	LRAEQQRLK	150.87	LRAEQQRLK	2360.99	-2210.12
QELEELRAEQQRLKSQDL	LRAEQQRLK	159.25	LRAEQQRLK	2339.83	-2180.58
QELEELRAEQQRLKSQDLE	LRAEQQRLK	166.06	LRAEQQRLK	2317.91	-2151.85
APEYEAAATRLKG	YEAAATRLK	18.27	YEAAATRLK	2000.83	-1982.56
LPKPPKPVSKMRMAT	PKPVSKMRM	1652.79	PKPVSKMRM	3612.1	-1959.31
QISQELEELRAEQQRLKSQDLE	LRAEQQRLK	164.28	LRAEQQRLK	2121.76	-1957.48
EPSDTIENVKAKIQD	IENVKAKIQ	1816.22	IENVKAKIQ	3720.38	-1904.16
KPPKESALCLF	PKESALCLF	9131.38	PKESALCLF	10939.3	-1807.94
SQSTQISQELEELRAEQQRLKSQDLE	LRAEQQRLK	152.96	LRAEQQRLK	1946.63	-1793.67
QKSQSTQISQELEELRAEQQRLKSQDLE	LRAEQQRLK	149	LRAEQQRLK	1880.28	-1731.28
NPPDIVVQPGHIR	IVVQPGHIR	131.27	IVVQPGHIR	1690.71	-1559.44
SVELEEALPVTTAEGMAKKVTK	VTTAEGMAK	239.88	VELEEALPV	1793.33	-1553.45
DGKDYIALNEDLRSW	YIALNEDLR	424.53	YIALNEDLR	1684.34	-1259.81
SAIRRLKELKDQ	IRRLKELKD	654.31	IRRLKELKD	1884.93	-1230.62
SDKPDMAEIEKFDKSKLKKTETQEKNPLPSKETIEQEKQAGES	FDKSKLKKT	251.42	IEKFDKSKL	1411.15	-1159.73
DGKDYIALNEDLRSWT	YIALNEDLR	409.5	IALNEDLRS	1507.79	-1098.29
QQQVAREMALQRQAE	VAREMALQR	89.99	VAREMALQR	1135.2	-1045.21
QQQQVAREMALQRQAE	VAREMALQR	94.54	VAREMALQR	1138.83	-1044.29
DRPFERTITMHKDS	FERTITMHK	38.94	FERTITMHK	1080.81	-1041.87
DRPFERTITMHKDST	FERTITMHK	38.18	FERTITMHK	1051.82	-1013.64
VKRLFRPIEELKKDFDE	FRPIEELKK	35.7	FRPIEELKK	996.05	-960.35
TPVIVTLKENERFFGD	IVTLKENER	1100.71	VTLKENERF	2018.64	-917.93
LPVPAFNVINGGSHAG	FNVINGGSH	213.57	FNVINGGSH	1104.14	-890.57
EENQVNVEVTRIKVFD	VNVEVTRIK	457.47	VEVTRIKVF	1321.61	-864.14
KGPMFELLPGESNKIP	FELLPGESN	429.21	FELLPGESN	1247.9	-818.69
VIPALELVEPIKKHEVPA	LELVEPIKK	53.92	LELVEPIKK	838.59	-784.67
SSPIQYEFSLTRET	IQYEFSLTR	112.13	IQYEFSLTR	816.39	-704.26
LAPEYAKAAGKLKAEG	YAKAAGKLK	7.26	YAKAAGKLK	683.41	-676.15
PEYEAAATRLKGIVPLA	YEAAATRLK	14.72	YEAAATRLK	617.41	-602.69
QPKLLGIETPLPKKELLL	LGIETPLPK	93.87	LGIETPLPK	692.21	-598.34
QPKLLGIETPLPKKE	LGIETPLPK	118.26	LLGIETPLP	711.36	-593.1
QPKLLGIETPLPKKELL	LGIETPLPK	90.36	LLGIETPLP	678.25	-587.89
QKQLEIAHEKLRHAE	LEIAHEKLR	134.43	IAHEKLRHA	716.91	-582.48
EDPSISFSKPKKKKSFS	ISFSKPKKK	20.03	ISFSKPKKK	598.42	-578.39
IDGAYTIRKAQLKDAG	YTIRKAQLK	28	YTIRKAQLK	593.94	-565.94
AYVRLAPDYDALDVANKIGII	YDALDVANK	339.15	YVRLAPDYD	871.89	-532.74
QKQLEIAHEKLRHAES	LEIAHEKLR	138.36	IAHEKLRHA	659.05	-520.69
ATEPYNAARPYSVA	YNAARPYSV	58.17	YNAARPYSV	563.56	-505.39
SDDVLANMISEPRISYG	LANMISEPR	202.74	LANMISEPR	634.7	-431.96
GPPVSELITKAVAASKER	ITKAVAASK	14.92	ITKAVAASK	391.81	-376.89
KDTLNRIPSLRKPDPA	LNRIPSLRK	14.22	LNRIPSLRK	381.76	-367.54
INNIFELAGLGKVPL	FELAGLGKV	55.7	FELAGLGKV	407.68	-351.98
GPPVSELITKAVAASKERS	ITKAVAASK	13.49	ITKAVAASK	350.32	-336.83
GPPVSELITKAVAASKERSG	ITKAVAASK	13.14	ITKAVAASK	332.72	-319.58
VFHPTHEWQALQPGQAVPAGSHVRLNLQTGEREA	WQALQPGQA	198.64	LQPGQAVPA	509.08	-310.44
DEDQVGAAKALLRLQDT	VGAAKALLR	25.8	VGAAKALLR	327.16	-301.36
QATFGTFESILRSSQH	FGTFESILR	38.02	FGTFESILR	309.68	-271.66
KATGPPVSELITKAVAASKERNGLSLAAL	ITKAVAASK	12.27	ITKAVAASK	265.55	-253.28
KASGPPVSELITKAVAASKERSGVSLAAL	ITKAVAASK	11.25	ITKAVAASK	252.39	-241.14
EKTKLLIAAQKQKVVE	LLIAAQKQK	18.84	LIAAQKQKV	251.8	-232.96
VYYLAGRDLSRLPQLVGVSTPLQG	YLAGRDLSR	93.34	LSRLPQLVG	313.33	-219.99
MPMQTLVPAKVASKNVIPA	LVPAKVASK	32.23	MQTLVPAKV	243.53	-211.3
REALLAEMGVAIRE	LAEMGVAIR	410.8	LLAEMGVAI	606.1	-195.3
GGHATNYRIVAPRSRDERG	YRIVAPRSR	6.78	YRIVAPRSR	200.68	-193.9
GHKLNFAVASRKT	LNFAVASRK	6.93	LNFAVASRK	189.6	-182.67
AGHKLNFAVASRKT	LNFAVASRK	7.03	LNFAVASRK	176.65	-169.62
SQDLKSALAKFKEG	LKSALAKFK	6.1	LKSALAKFK	168.79	-162.69
YEGGRELSDFISYLQREATNPPVIQEEKPKKKKKAQEDL	IQEEKPKKK	63.7	FISYLQREA	223.07	-159.37
LRYFSTAVSRPGRGEPR	FSTAVSRPG	25.61	LRYFSTAVS	175.9	-150.29
QSQSSDVVIVSSKYKQRYE	VVIVSSKYK	18.19	VVIVSSKYK	163.48	-145.29
QSSDVVIVSSKYKQRYE	VVIVSSKYK	16.9	VVIVSSKYK	156.97	-140.07
SSDVVIVSSKYKQRYE	VVIVSSKYK	16.31	VVIVSSKYK	155.02	-138.71
YEGYALPHAILRLDL	YALPHAILR	14.28	YALPHAILR	149.74	-135.46
FELFPSLSHNLLVD	FELFPSLSH	151.21	FELFPSLSH	282.11	-130.9
TQSYSLQLSNLKMEDTG	YSLQLSNLK	11.13	YSLQLSNLK	141.53	-130.4
TSQDLKSALAKFKEGAE	LKSALAKFK	6.22	LKSALAKFK	134.31	-128.09
MRYFHTAMSRPGRGEPR	FHTAMSRPG	14.35	FHTAMSRPG	142.04	-127.69
SLKLQASNVTNKND	LKLQASNVT	661.84	LKLQASNVT	783.32	-121.48
TQSYSLQLSNLKMED	YSLQLSNLK	9.45	YSLQLSNLK	126.45	-117
SGVFEGIPTYRFVA	FEGIPTYRF	29.41	FEGIPTYRF	143.07	-113.66
VPIYEGYALPHAILRLD	YALPHAILR	17.61	YALPHAILR	127.13	-109.52
VLQLAGVGSYLKFPT	LAGVGSYLK	40.32	LAGVGSYLK	147.06	-106.74
SLVIPEKFQHILR	VIPEKFQHI	724.81	VIPEKFQHI	831.14	-106.33
GHKLNFAVASRKTF	LNFAVASRK	5.38	LNFAVASRK	107.2	-101.82
ASGVAVSDGVIKVFNDMKVRK	VIKVFNDMK	242.35	IKVFNDMKV	335	-92.65
ESAIAIATGKMLSLA	IAIATGKML	55.58	IAIATGKML	145.69	-90.11
GFPTIYFSPANKKLNPKK	IYFSPANKK	6.76	IYFSPANKK	95.52	-88.76
GHKLNFAVASRKTFS	LNFAVASRK	5.26	LNFAVASRK	93.34	-88.08
FPTIYFSPANKKLNPK	IYFSPANKK	6.37	IYFSPANKK	93.89	-87.52
AGHKLNFAVASRKTFS	LNFAVASRK	5.41	LNFAVASRK	92.23	-86.82
GFPTIYFSPANKKLNPK	IYFSPANKK	6.56	IYFSPANKK	93.21	-86.65
FPTIYFSPANKKLNP	IYFSPANKK	6.3	IYFSPANKK	92.84	-86.54
VTYVYFTNELKQMQ	YVYFTNELK	17	YVYFTNELK	100.55	-83.55
AHSEFLKAASNLRDN	FLKAASNLR	4.65	FLKAASNLR	87.97	-83.32
AGHKLNFAVASRKTFSHE	LNFAVASRK	5.74	LNFAVASRK	88.66	-82.92
HSEFLKAASNLRDN	FLKAASNLR	4.53	FLKAASNLR	86.5	-81.97
DAGHKLNFAVASRKTFSH	LNFAVASRK	5.7	LNFAVASRK	87.21	-81.51
EAHSEFLKAASNLRDNYR	FLKAASNLR	4.51	FLKAASNLR	74.14	-69.63
AHSEFLKAASNLRDNYR	FLKAASNLR	4.4	FLKAASNLR	72.19	-67.79
HSEFLKAASNLRDNYR	FLKAASNLR	4.31	FLKAASNLR	71.67	-67.36
AHSEFLKAASNLRDNY	FLKAASNLR	4.26	FLKAASNLR	70.61	-66.35
HSEFLKAASNLRDNY	FLKAASNLR	4.15	FLKAASNLR	69.07	-64.92
IVGFFDDSFSEAHSEFLKAASNLRDNYR	FLKAASNLR	4.63	FLKAASNLR	64.97	-60.34
TKEFQVLKSLGKLA	FQVLKSLGK	5.85	FQVLKSLGK	65.87	-60.02
ASGVAVSDGVIKVFNDMKVR	VIKVFNDMK	361.29	IKVFNDMKV	419.79	-58.5
QTKEFQVLKSLGKLA	FQVLKSLGK	5.89	FQVLKSLGK	62.71	-56.82
MRYFYTAVSRPSRGEPH	FYTAVSRPS	7.02	FYTAVSRPS	63.35	-56.33
FQTLVMLETVPRSGEV	LVMLETVPR	76.39	LVMLETVPR	126.15	-49.76
FQTLVMLETVPRSG	LVMLETVPR	64.85	LVMLETVPR	113.13	-48.28
GHITFQTAATVK	ITFQTAATV	168.19	ITFQTAATV	210.99	-42.8
QTKEFQVLKSLGKLAM	FQVLKSLGK	5.47	FQVLKSLGK	43.39	-37.92
QTKEFQVLKSLGKLAMG	FQVLKSLGK	5.59	FQVLKSLGK	41.62	-36.03
VPEGGSLTLAPPLLRVSGP	LTLAPPLLR	7.29	LTLAPPLLR	40.27	-32.98
VAIVQAVSAHRHR	IVQAVSAHR	4.87	IVQAVSAHR	35.95	-31.08
QGRLLHLSAGQRLGVH	LLHLSAGQR	5.52	LHLSAGQRL	33.08	-27.56
AGQAFRKFLPLFDRVLVERSAA	FRKFLPLFD	33.37	FRKFLPLFD	60.08	-26.71
AGQAFRKFLPLFDRVLVERSA	FRKFLPLFD	35.17	FRKFLPLFD	61.07	-25.9
AQQAADKYLYVDKNFINNPLAQADWAAK	YLYVDKNFI	232.15	YLYVDKNFI	257.75	-25.6
VAIVQAVSAHRHRA	IVQAVSAHR	4.37	IVQAVSAHR	29.67	-25.3
LERMFLSFPTTKTYFPH	FLSFPTTKT	17.99	FLSFPTTKT	39.74	-21.75
PALLPVASRLLLLP	LLPVASRLL	94.2	LLPVASRLL	115.46	-21.26
SPNKLYTLVTYVPVTTFKNLQTVNVDEN	YVPVTTFKN	22.81	YVPVTTFKN	43.45	-20.64
NIQPIFAVTSRMVKTYE	IFAVTSRMV	20.17	IFAVTSRMV	40.16	-19.99
EALERMFLSFPTTKTYFPHFDLSHGSA	FLSFPTTKT	18.4	FLSFPTTKT	37.6	-19.2
KPVSKMRMATPLLM	MRMATPLLM	12.36	MRMATPLLM	26.09	-13.73
LPKPPKPVSKMRMATPLLM	MRMATPLLM	15.9	MRMATPLLM	28.82	-12.92
KPPKPVSKMRMATPLLM	MRMATPLLM	14.36	MRMATPLLM	27.17	-12.81
KPVSKMRMATPLLMQ	MRMATPLLM	7.16	MRMATPLLM	15.49	-8.33
KPPKPVSKMRMATPLLMQ	MRMATPLLM	7.93	MRMATPLLM	15.95	-8.02
PKPPKPVSKMRMATPLLMQ	MRMATPLLM	8.16	MRMATPLLM	16.18	-8.02
PPKPVSKMRMATPLLMQ	MRMATPLLM	7.65	MRMATPLLM	15.66	-8.01
LPKPPKPVSKMRMATPLLMQ	MRMATPLLM	8.32	MRMATPLLM	16.31	-7.99
KPPKPVSKMRMATPLLMQA	MRMATPLLM	6.28	MRMATPLLM	12.22	-5.94
PKPPKPVSKMRMATPLLMQA	MRMATPLLM	6.35	MRMATPLLM	12.23	-5.88
LPKPPKPVSKMRMATPLLMQA	MRMATPLLM	6.39	MRMATPLLM	12.19	-5.8
KPPKPVSKMRMATPLLMQAL	MRMATPLLM	5.53	MRMATPLLM	10.35	-4.82
LPKPPKPVSKMRMATPLLMQAL	MRMATPLLM	5.53	MRMATPLLM	10.2	-4.67
KPPKPVSKMRMATPLLMQALP	MRMATPLLM	5.37	MRMATPLLM	9.91	-4.54
PKPPKPVSKMRMATPLLMQALP	MRMATPLLM	5.34	MRMATPLLM	9.8	-4.46
LPKPPKPVSKMRMATPLLMQALP	MRMATPLLM	5.31	MRMATPLLM	9.69	-4.38
KPPKPVSKMRMATPLLMQALPM	MRMATPLLM	5.23	MRMATPLLM	9.36	-4.13
LPKPPKPVSKMRMATPLLMQALPM	MRMATPLLM	5.12	MRMATPLLM	9.11	-3.99
LPKPPKPVSKMRMATPLLMQALPMG	MRMATPLLM	5.01	MRMATPLLM	8.9	-3.89
YRHIADLAGNPDLILPVPAFNVINGGSHAG	FNVINGGSH	119.25	ILPVPAFNV	111.86	7.39
LHLGYLPNQLFRTF	LGYLPNQLF	101.97	LGYLPNQLF	93.63	8.34
TPLLMQALPMGALPQ	LMQALPMGA	192.44	LMQALPMGA	136.6	55.84
LPPPPLVPVVPVRLVG	LVPVVPVRL	345.69	LVPVVPVRL	287	58.69
ATPLLMQALPMGALPQ	LMQALPMGA	193.01	LMQALPMGA	131.36	61.65
DIANTSLAITWKGP	NTSLAITWK	2513.77	IANTSLAIT	2450.39	63.38
TPLLMQALPMGALP	LMQALPMGA	209.84	LMQALPMGA	142.27	67.57
MATPLLMQALPMGALPQ	LMQALPMGA	200.5	LMQALPMGA	131.42	69.08
ATPLLMQALPMGALP	LMQALPMGA	208.58	LMQALPMGA	136.34	72.24
RMATPLLMQALPMGALPQ	LMQALPMGA	206.67	LMQALPMGA	133.34	73.33
TPLLMQALPMGALPQGP	LMQALPMGA	229.76	LMQALPMGA	152.23	77.53
ATPLLMQALPMGALPQGP	LMQALPMGA	220.06	LMQALPMGA	141.67	78.39
MATPLLMQALPMGALP	LMQALPMGA	218.27	LMQALPMGA	138.13	80.14
MATPLLMQALPMGAL	LMQALPMGA	229.85	LMQALPMGA	143.08	86.77
MILGLVVTLSPALDSQFQ	VTLSPALDS	421.05	LVVTLSPAL	173.17	247.88
RMATPLLMQALP	RMATPLLMQ	3484.01	ATPLLMQAL	2311.68	1172.33
KLTGKDVNFEFPEFQL	VNFEFPEFQ	4281.16	VNFEFPEFQ	2832.83	1448.33
KDEILSLIHVF	DEILSLIHV	5099.91	DEILSLIHV	1792.21	3307.7
MATPLLMQALP	ATPLLMQAL	8392.82	ATPLLMQAL	4806.42	3586.4
