# Supplementary material for: Human Leukocyte Antigen (HLA)-DRB1*15:01 and HLA-DRB5*01:01 Present Complementary Peptide Repertoires
Source: Front Immunol. 2017 Aug 21;8:984. doi: 10.3389/fimmu.2017.00984 (PMC5566978; doi:10.3389/fimmu.2017.00984)
Supplement: Supplementary file 4 [file Table_4.XLSX]

## Sheet: Hoja1
Supplemental Table 4. Theoretical cores and affinity of the peptides eluted from DR2b to DR2a and DR2b using NetMHCIIpan 3.1
Peptide	CORE DR2a	Affinity DR2a (nM)	CORE DR2b	Affinity DR2b (nM)	Diference
DPPAPLPLVIWHG	PLPLVIWHG	10148.3	PLPLVIWHG	5362.83	4785.48
VVVPYQGPSSDY	VVPYQGPSS	6929.74	VVPYQGPSS	2680.75	4248.99
LQEIDRYASENVN	IDRYASENV	6223.21	IDRYASENV	2546.62	3676.59
RVVVPYQGPSSD	VVPYQGPSS	5869.39	VVPYQGPSS	2251.83	3617.56
RVVVPYQGPSSDY	VVPYQGPSS	4715.35	VVPYQGPSS	1652	3063.35
DIPNVAVYPHNGM	VAVYPHNGM	4888.5	VAVYPHNGM	2157.79	2730.71
AATDLSRYNNTLVE	LSRYNNTLV	3827.44	LSRYNNTLV	1106.67	2720.77
LDDLQPWHSFGAD	LQPWHSFGA	4977.58	LQPWHSFGA	2535.62	2441.96
LDRISVYYNEATG	ISVYYNEAT	3016.17	ISVYYNEAT	690.28	2325.89
ADLSSFKSQELN	LSSFKSQEL	4293.13	LSSFKSQEL	1975.44	2317.69
VDKTVLPFVNTHPD	VLPFVNTHP	3249.89	VLPFVNTHP	975.04	2274.85
RVVVPYQGPSSDYV	VVPYQGPSS	3499.31	VVPYQGPSS	1304.69	2194.62
RGDVIDYSSSGVSTN	IDYSSSGVS	3265.65	VIDYSSSGV	1205.15	2060.5
SLDDLQPWHSFGADS	LQPWHSFGA	3741.9	LQPWHSFGA	1711.07	2030.83
SLDDLQPWHSFGAD	LDDLQPWHS	3792.24	LQPWHSFGA	1782.06	2010.18
TAVVEPYNSILTTH	VEPYNSILT	3039.92	VEPYNSILT	1064.1	1975.82
VRVVVPYQGPSSD	VVPYQGPSS	3248.91	VVPYQGPSS	1297.58	1951.33
VPSDVVIFPSSDSQAHPP	VVIFPSSDS	3090.43	VVIFPSSDS	1168.78	1921.65
VRVVVPYQGPSSDY	VVPYQGPSS	2931.46	VVPYQGPSS	1027.64	1903.82
RPVILTYHDIGLN	PVILTYHDI	2349.68	ILTYHDIGL	448.44	1901.24
VPGEIRGYELAHQ	IRGYELAHQ	3048.19	IRGYELAHQ	1233.08	1815.11
QADLSSFKSQELNE	LSSFKSQEL	3577.09	LSSFKSQEL	1798.87	1778.22
VSDTVVEPYNATLSVH	VEPYNATLS	3705.68	VEPYNATLS	1936.09	1769.59
DHGSTGILVFPNEDLHVK	ILVFPNEDL	2369.57	ILVFPNEDL	614.23	1755.34
QADLSSFKSQELN	LSSFKSQEL	3415.07	LSSFKSQEL	1677.87	1737.2
VGPSLAPYSLPPTITPP	YSLPPTITP	3904.65	LAPYSLPPT	2212.78	1691.87
GIVVYTGDRTV	IVVYTGDRT	2365.54	IVVYTGDRT	674.34	1691.2
VRVVVPYQGPSSDYV	VVPYQGPSS	2552.8	VVPYQGPSS	874.97	1677.83
SDTVVEPYNATLSVH	VEPYNATLS	3544	VEPYNATLS	1877.86	1666.14
TPKIVSGKDYNVTAN	IVSGKDYNV	3691.51	IVSGKDYNV	2040.71	1650.8
DGDVVHGFYNPAVS	VHGFYNPAV	2179.59	VHGFYNPAV	549.77	1629.82
KAEIELFVNRLD	EIELFVNRL	2387.86	IELFVNRLD	788.26	1599.6
DTVVEPYNATLSVH	VEPYNATLS	3428.81	VEPYNATLS	1857.92	1570.89
DIPNVAVYPHNG	IPNVAVYPH	8206.58	IPNVAVYPH	6642.69	1563.89
VEKTIQKYGTNPE	IQKYGTNPE	6941.45	IQKYGTNPE	5427.04	1514.41
KAEIELFVNRLDS	IELFVNRLD	2128.15	IELFVNRLD	628.24	1499.91
STGILVFPNEDLHVK	ILVFPNEDL	1901.58	ILVFPNEDL	472.06	1429.52
KIIQPDKNNYAAM	IQPDKNNYA	3181.63	IQPDKNNYA	1827.08	1354.55
SYGVNLYQSYGPS	YGVNLYQSY	2266.48	VNLYQSYGP	915.22	1351.26
SLDDLQPWHSFGADSVPA	WHSFGADSV	2532.49	LQPWHSFGA	1305.56	1226.93
IVARYENTLAAQ	VARYENTLA	1883.56	VARYENTLA	663.84	1219.72
GRLLVVYPWTQ	LLVVYPWTQ	1638.82	LLVVYPWTQ	424.28	1214.54
DTITIYSTINHS	ITIYSTINH	1677.49	ITIYSTINH	465.81	1211.68
EPPEFEIVGFTNHIN	IVGFTNHIN	1774.92	IVGFTNHIN	621.09	1153.83
VTHTVPIYEGYALPH	IYEGYALPH	2094.35	VPIYEGYAL	948.21	1146.14
GIVVYTGDRTVM	IVVYTGDRT	1569.31	IVVYTGDRT	427.19	1142.12
LDDLQPWHSFGADSVPA	WHSFGADSV	2711.14	LQPWHSFGA	1582.4	1128.74
IGGRIFTYRDQNTG	GRIFTYRDQ	2739.95	IFTYRDQNT	1612.55	1127.4
QKKEIHLYQTFV	KEIHLYQTF	1895.81	EIHLYQTFV	834.57	1061.24
VPPEVTVLTNSPVEL	VTVLTNSPV	1388.36	VTVLTNSPV	352.35	1036.01
ADRTVIDYNGERTLDG	IDYNGERTL	3983.04	IDYNGERTL	3049.31	933.73
LVRVVVPYQGPSSDY	VRVVVPYQG	1365.31	VRVVVPYQG	460.01	905.3
KKPSLSVQPGPIVAPE	LSVQPGPIV	2484.56	LSVQPGPIV	1580.16	904.4
DDVAALHGPVVR	VAALHGPVV	2942.07	VAALHGPVV	2039.32	902.75
APRLLIYGASS	RLLIYGASS	2685.28	RLLIYGASS	1787.91	897.37
GIVVYTGDRTVMG	IVVYTGDRT	1309.95	IVVYTGDRT	415.5	894.45
SSSISSFKDPKISTS	ISSFKDPKI	1854.5	ISSFKDPKI	1018.44	836.06
LDDVAALHGPVVR	VAALHGPVV	2261.36	VAALHGPVV	1431.37	829.99
INPYRNLPLAI	INPYRNLPL	1242.54	INPYRNLPL	431.15	811.39
IPNVAVYPHNG	PNVAVYPHN	9306.02	IPNVAVYPH	8495.6	810.42
VDGDVVHGFYNPAVSR	VHGFYNPAV	1192.24	VHGFYNPAV	434	758.24
VGKNLASKTNVYISSSA	LASKTNVYI	1480.77	LASKTNVYI	728.13	752.64
SSVISIYVSESMDR	IYVSESMDR	1191.79	ISIYVSESM	444.16	747.63
LPSEKAIFLFVDKTVPQ	FLFVDKTVP	1108.2	IFLFVDKTV	362.52	745.68
KEIHLYQTFVVQ	IHLYQTFVV	852.23	IHLYQTFVV	111.6	740.63
DGDVVHGFYNPAVSR	VHGFYNPAV	1120.9	VHGFYNPAV	409.45	711.45
LPTRIAYYAMGFD	RIAYYAMGF	1163.15	RIAYYAMGF	458.91	704.24
GPLKGILGYTEHQVVSSDFN	LKGILGYTE	1253.23	ILGYTEHQV	552.91	700.32
GPLKGILGYTEHQVVSSD	LKGILGYTE	1221.62	ILGYTEHQV	536.7	684.92
RGIVVYTGDRTVM	IVVYTGDRT	978.53	IVVYTGDRT	297.65	680.88
TARGIVVYTGDRTVM	IVVYTGDRT	957.53	IVVYTGDRT	293.59	663.94
VTHTVPIYEGYALPHA	IYEGYALPH	1246.85	IYEGYALPH	583.95	662.9
GDVVHGFYNPAVSR	VHGFYNPAV	1005.06	VHGFYNPAV	362.71	642.35
ANIPLLLYPQDGPR	LLYPQDGPR	2881.24	NIPLLLYPQ	2239.81	641.43
RGIVVYTGDRTVMG	IVVYTGDRT	929.68	IVVYTGDRT	303.53	626.15
ARGIVVYTGDRTVM	IVVYTGDRT	906.45	IVVYTGDRT	280.42	626.03
SPTEPKNYGSYSTQA	PKNYGSYST	8367.43	PKNYGSYST	7755.76	611.67
GVTHTVPIYEGYALPHA	IYEGYALPH	1142.51	IYEGYALPH	539.84	602.67
GPLKGILGYTEHQVVS	LKGILGYTE	1084.18	ILGYTEHQV	509.42	574.76
VRVVVPYQGPS	VRVVVPYQG	4819.28	VRVVVPYQG	4274.17	545.11
IGGRIFTYRDQNTGWIGELG	YRDQNTGWI	1704.34	IFTYRDQNT	1162.77	541.57
AGEFVDLYVPR	EFVDLYVPR	4743.44	EFVDLYVPR	4203.45	539.99
KKEIHLYQTFVVQ	IHLYQTFVV	625.63	IHLYQTFVV	86.54	539.09
VPPEVTVLTNSPVELR	VTVLTNSPV	825.46	VTVLTNSPV	293.69	531.77
VPGEIRGYELAHQR	IRGYELAHQ	1289.39	IRGYELAHQ	770.1	519.29
LPSEKAIFLFVDKTVPQS	FLFVDKTVP	832.27	IFLFVDKTV	325.26	507.01
LDDVAALHGPVVRQ	VAALHGPVV	1638.17	VAALHGPVV	1138.26	499.91
QKKEIHLYQTFVVQ	IHLYQTFVV	577.16	IHLYQTFVV	86.23	490.93
RGIVVYTGDRTVMGR	IVVYTGDRT	784	IVVYTGDRT	296.35	487.65
IPKILPWHAGTY	PKILPWHAG	1499.49	ILPWHAGTY	1051.23	448.26
GRISYYSTPIAVG	YYSTPIAVG	583.71	ISYYSTPIA	140.28	443.43
KKEIHLYQTFVVQL	IHLYQTFVV	512.94	IHLYQTFVV	71.68	441.26
NPLLKHYRGPAGD	LKHYRGPAG	1079.23	LKHYRGPAG	643.01	436.22
DDVAALHGPVVRQ	VAALHGPVV	1970.94	VAALHGPVV	1538.03	432.91
QKKEIHLYQTFVVQL	IHLYQTFVV	498.02	IHLYQTFVV	73.5	424.52
DHDAVLRFNGAPTAN	LRFNGAPTA	583.62	VLRFNGAPT	166.7	416.92
NPLLKHYRGPAG	LKHYRGPAG	1182.04	LKHYRGPAG	769.64	412.4
VVTITIMPAFIFEH	ITIMPAFIF	525.01	ITIMPAFIF	124.61	400.4
QKKEIHLYQTFVVQLQDP	IHLYQTFVV	475.25	IHLYQTFVV	82.28	392.97
KDRKRILITGGAGFVGSH	LITGGAGFV	629.94	ILITGGAGF	239.05	390.89
NPLLKHYRGPAGDAT	LKHYRGPAG	834.04	LKHYRGPAG	452.12	381.92
FSRVQIYHNPTAN	FSRVQIYHN	715.76	VQIYHNPTA	339.34	376.42
VQRTLMNLGGLAVARDD	TLMNLGGLA	599.11	LMNLGGLAV	224.06	375.05
IGDLQAFQGHGAG	LQAFQGHGA	1097.51	LQAFQGHGA	729.23	368.28
QPGVLIQVYEGERA	LIQVYEGER	1184.71	IQVYEGERA	817.61	367.1
VVTITIMPAFIFEHI	ITIMPAFIF	491.56	ITIMPAFIF	125.45	366.11
NPLLKHYRGPAGDA	LKHYRGPAG	848.78	LKHYRGPAG	487.64	361.14
NIPLLLYPQDGPR	LLYPQDGPR	3023.85	LLLYPQDGP	2665.19	358.66
QKKEIHLYQTFVVQLQ	IHLYQTFVV	423.41	IHLYQTFVV	72.47	350.94
ADDGKIVIFQSKPEIQ	IVIFQSKPE	564.48	IVIFQSKPE	213.78	350.7
QPTVTIKVYEGERPL	IKVYEGERP	2270.13	IKVYEGERP	1923.02	347.11
IGDLQAFQGHGAGN	LQAFQGHGA	973.65	LQAFQGHGA	628.39	345.26
KSSSISSFKDPKISTS	ISSFKDPKI	1299.04	ISSFKDPKI	955.51	343.53
LDDVAALHGPVVRQL	VAALHGPVV	1124.14	VAALHGPVV	801.87	322.27
SELLHTYSSILGTD	LLHTYSSIL	484.85	LLHTYSSIL	164.93	319.92
PGVLIQVYEGERA	LIQVYEGER	1125.17	IQVYEGERA	808.98	316.19
DLPSLYPSFHSASD	LPSLYPSFH	1410.94	PSLYPSFHS	1095.09	315.85
IPVGPIQWFRGAGPG	IQWFRGAGP	847.89	IQWFRGAGP	542.97	304.92
VIILNHPGQISAG	IILNHPGQI	557.04	IILNHPGQI	257.1	299.94
GVLIQVYEGERA	LIQVYEGER	1165.18	IQVYEGERA	867.84	297.34
VVTITIMPAFIFEHIIK	ITIMPAFIF	423.5	ITIMPAFIF	128.85	294.65
GRLLRGYNQFAYD	LLRGYNQFA	485.98	LLRGYNQFA	194.21	291.77
MGESDDSILRL	GESDDSILR	14170.3	ESDDSILRL	13883.7	286.68
AEERVVVISSSE	ERVVVISSS	8276.31	ERVVVISSS	7991.03	285.28
GNPLLKHYRGPAGDAT	LKHYRGPAG	700.53	LKHYRGPAG	415.53	285
APEPSTVQILHSPAVE	VQILHSPAV	503.29	VQILHSPAV	219.8	283.49
EQVKNFVASHIA	VKNFVASHI	413.86	VKNFVASHI	140.9	272.96
GRLLRGYNQFAY	LLRGYNQFA	461.63	LLRGYNQFA	189.12	272.51
VAGLAVFHGKLLDGF	LAVFHGKLL	633.77	LAVFHGKLL	363.46	270.31
GPPPSKVLPFPSQVVYNR	FPSQVVYNR	714.05	VLPFPSQVV	450.88	263.17
DLPSLYPSFHSAS	LPSLYPSFH	1340.85	PSLYPSFHS	1078.95	261.9
QPGVLIQVYEGERAM	IQVYEGERA	747.8	IQVYEGERA	487.63	260.17
RPAGDGTFQKWASVVVPSG	FQKWASVVV	888.99	FQKWASVVV	639.84	249.15
GNPLLKHYRGPAGDA	LKHYRGPAG	693.56	LKHYRGPAG	444.55	249.01
SPAPGRQHGQIRGYQVHYVR	IRGYQVHYV	382.7	IRGYQVHYV	134.67	248.03
QNEQVKNFVASHIA	VKNFVASHI	362.7	VKNFVASHI	119.48	243.22
VAGLAVFHGKLLDG	LAVFHGKLL	621.99	LAVFHGKLL	384.71	237.28
TPDVIFVFGFRTH	VIFVFGFRT	350.11	VIFVFGFRT	118.54	231.57
QPGVLIQVYEGERAMT	IQVYEGERA	660.48	IQVYEGERA	433.3	227.18
GRLLRGHNQYAYDGK	LLRGHNQYA	665.12	LLRGHNQYA	440.79	224.33
TEQAISFAKDFLAGGI	ISFAKDFLA	636.19	ISFAKDFLA	415.55	220.64
SYGPLDMYRNPGPS	YGPLDMYRN	3177.64	LDMYRNPGP	2964.72	212.92
GRLLRGHNQYAYDG	LLRGHNQYA	649.91	LLRGHNQYA	438.19	211.72
QPTVTIKVYEGERPLT	IKVYEGERP	1936.09	IKVYEGERP	1730.62	205.47
FDSLSYFKGSSL	LSYFKGSSL	443.18	LSYFKGSSL	240.28	202.9
RPAGDGTFQKWASVVVPSGQ	FQKWASVVV	763.79	FQKWASVVV	565.11	198.68
APEPSTVQILHSPAVEGSQ	VQILHSPAV	364.46	VQILHSPAV	168.28	196.18
TGKFVIFGATSLQ	FVIFGATSL	524.98	FVIFGATSL	329.34	195.64
IIGWAAHHVFR	IIGWAAHHV	528.05	IIGWAAHHV	339.69	188.36
SPSKVILPRGGSVLVT	VILPRGGSV	807.24	ILPRGGSVL	620.46	186.78
GRLLRGHNQYAYD	LLRGHNQYA	610.35	LLRGHNQYA	424.48	185.87
QNEQVKNFVASHIAN	VKNFVASHI	294.77	VKNFVASHI	109.5	185.27
EQVKNFVASHIAN	VKNFVASHI	307.07	VKNFVASHI	122.6	184.47
VSPSKVILPRGGSVLVT	VILPRGGSV	815.39	ILPRGGSVL	639.66	175.73
NEQVKNFVASHIAN	VKNFVASHI	284.98	VKNFVASHI	109.85	175.13
APQTITIFRNGIALE	ITIFRNGIA	249.79	ITIFRNGIA	75.66	174.13
GPDGRLLRGHNQYAYDGKD	LLRGHNQYA	687.77	LLRGHNQYA	525.74	162.03
QVIILNHPGQISAG	IILNHPGQI	304.43	IILNHPGQI	149.74	154.69
QKKEIHLYQTFVVQLQDPR	IHLYQTFVV	231.71	IHLYQTFVV	82.47	149.24
GPDGRLLRGHNQYAYDG	LLRGHNQYA	672.15	LLRGHNQYA	523	149.15
GPDGRLLRGHNQYAYDGK	LLRGHNQYA	664.19	LLRGHNQYA	516.26	147.93
NKELDPIQKLFVDKIREY	IQKLFVDKI	553.78	IQKLFVDKI	408.95	144.83
IKHAVVMFQTAVGHS	VMFQTAVGH	289.22	VVMFQTAVG	148	141.22
VGPDGRLLRGHNQYAYDGK	LLRGHNQYA	651.02	LLRGHNQYA	518.8	132.22
AGDPVILYVNKVGPYH	YVNKVGPYH	308.51	VILYVNKVG	182.88	125.63
VPTIDIHMNQIGFERE	HMNQIGFER	959.49	IHMNQIGFE	835.15	124.34
IGDLQAFQGHGAGNL	LQAFQGHGA	540.44	LQAFQGHGA	425.04	115.4
NRPIIVFRGEHGFIG	IIVFRGEHG	175.94	IIVFRGEHG	61.62	114.32
NPLENLKVYISSRPP	LKVYISSRP	329.55	LKVYISSRP	217.39	112.16
RVQPKVTVYPSKTQPLQHHNL	VYPSKTQPL	698.14	VYPSKTQPL	588.12	110.02
SNQIKILGNQGSF	IKILGNQGS	369.5	IKILGNQGS	261.46	108.04
GTFQKWASVVVPS	FQKWASVVV	724.67	FQKWASVVV	622.23	102.44
AGPNIAAIVGGTVAG	IAAIVGGTV	1369.96	IAAIVGGTV	1267.7	102.26
SPSKVILPRGGSVLV	VILPRGGSV	853.71	ILPRGGSVL	753.02	100.69
SKVVSQYSSLLSPM	VVSQYSSLL	240.5	VVSQYSSLL	141.13	99.37
INRPIIVFRGEHGFIG	IIVFRGEHG	156.2	IIVFRGEHG	57.64	98.56
VQPKVTVYPSKTQPLQHHN	VTVYPSKTQ	762.41	VYPSKTQPL	664.85	97.56
VQPKVTVYPSKTQPLQH	VTVYPSKTQ	773.29	VYPSKTQPL	678.58	94.71
VQPKVTVYPSKTQPLQHH	VYPSKTQPL	747.67	VYPSKTQPL	655.72	91.95
GTFQKWASVVVPSG	FQKWASVVV	667.25	FQKWASVVV	588.04	79.21
QKKEIHLYQTFVVQLQDPREP	FVVQLQDPR	158.8	IHLYQTFVV	83.32	75.48
INPYRNLPLAII	YRNLPLAII	259.76	INPYRNLPL	186.64	73.12
RVQPKVTVYPSKTQPLQHHN	VYPSKTQPL	724.73	VYPSKTQPL	652.77	71.96
LRGDSVIVVLRNPLIAG	IVVLRNPLI	95.24	IVVLRNPLI	23.79	71.45
IIGWAAHHVFRWD	WAAHHVFRW	278.2	IIGWAAHHV	211.15	67.05
LRGDSVIVVLRNPLIAGK	IVVLRNPLI	83.67	IVVLRNPLI	22.3	61.37
LSVLNYFQNSHSVL	LNYFQNSHS	93.34	LNYFQNSHS	32.44	60.9
SVLISLKQAPLVH	LISLKQAPL	134.13	LISLKQAPL	73.94	60.19
DPVHGDVIKHYKIRSLD	IKHYKIRSL	155.11	IKHYKIRSL	99.8	55.31
DTVSFLEYRTFQFQPS	FLEYRTFQF	180.22	FLEYRTFQF	129.86	50.36
GSKNLGKFISSPMK	GKFISSPMK	330.44	LGKFISSPM	281.91	48.53
AGSVILLENLRFH	VILLENLRF	103.31	VILLENLRF	55.5	47.81
TDKYIKEFGSLPTTPS	YIKEFGSLP	274.05	IKEFGSLPT	227.54	46.51
MRYVASYLLAALGGNSSPSAKDIK	LLAALGGNS	159.86	MRYVASYLL	114.6	45.26
QNEQVKNFVASHIANI	FVASHIANI	123.44	VKNFVASHI	78.25	45.19
NEQKLNRYPASSLVV	LNRYPASSL	230.76	LNRYPASSL	186.16	44.6
VPNILLFQGAKPM	LLFQGAKPM	123.01	ILLFQGAKP	78.54	44.47
KLNRYPASSLVVVR	LNRYPASSL	247.13	LNRYPASSL	202.82	44.31
KPGIVYASLNHSVIG	IVYASLNHS	125.38	IVYASLNHS	81.91	43.47
TSTINLYFGSKVRSP	INLYFGSKV	115.33	INLYFGSKV	73.31	42.02
LQKKEIHLYQTFVVQLQDPREPR	FVVQLQDPR	118.76	IHLYQTFVV	77.93	40.83
SVIVVLRNPLIAGK	IVVLRNPLI	59.82	IVVLRNPLI	19.31	40.51
QKKEIHLYQTFVVQLQDPREPR	FVVQLQDPR	122.15	IHLYQTFVV	81.97	40.18
RPHYFIFNSQTVYA	YFIFNSQTV	176.45	YFIFNSQTV	136.34	40.11
APGAGSLALFPGIRLE	LALFPGIRL	148.05	LALFPGIRL	112.11	35.94
RPHYFIFNSQTVYAVP	FNSQTVYAV	130.01	YFIFNSQTV	94.28	35.73
APGAGSLALFPGIRLET	LALFPGIRL	137.42	LALFPGIRL	103.42	34
NEQKLNRYPASSLVVV	LNRYPASSL	181.99	LNRYPASSL	149.74	32.25
LIIGWAAHHVFR	IIGWAAHHV	108.3	IIGWAAHHV	77.27	31.03
NEQKLNRYPASSLVVVR	LNRYPASSL	181.61	LNRYPASSL	150.87	30.74
SKPTLSALPSPLVTSGK	LSALPSPLV	136.76	LSALPSPLV	106.24	30.52
EQKLNRYPASSLVVVR	LNRYPASSL	176.55	LNRYPASSL	146.4	30.15
VDDTQFVRFDSDAASQR	FVRFDSDAA	484.92	FVRFDSDAA	457.39	27.53
REHALLAYTLGVK	LLAYTLGVK	315.05	LLAYTLGVK	287.52	27.53
KPTLSALPSPLVTSG	LSALPSPLV	121.38	LSALPSPLV	95.55	25.83
SKPTLSALPSPLVTSG	LSALPSPLV	124.62	LSALPSPLV	99.13	25.49
TPKIQVYSRHPAEN	IQVYSRHPA	313.22	IQVYSRHPA	289.47	23.75
VLLESEQFLTELTRL	EQFLTELTR	1319.44	LLESEQFLT	1300.07	19.37
TSTINLYFGSKVRSPV	INLYFGSKV	86.66	INLYFGSKV	68.57	18.09
KPTLSALPSPLVTS	LSALPSPLV	105.77	LSALPSPLV	88.41	17.36
TPIQIEAAYHLGPH	IQIEAAYHL	146.85	IQIEAAYHL	130	16.85
LIAHAGSLTNLAKYPASTVQILGAE	LAKYPASTV	206.63	LAKYPASTV	190.83	15.8
AQFMRLFGGNFAHQAS	FMRLFGGNF	88.98	MRLFGGNFA	75.29	13.69
GQELITVIKAPTSFG	ITVIKAPTS	146.07	ITVIKAPTS	133.38	12.69
AKVAVLGASGGIGQPLSLLLKNSPLVSRLTL	LLKNSPLVS	72.03	LLLKNSPLV	59.71	12.32
EHALLAYTLGVK	LLAYTLGVK	373.95	LLAYTLGVK	362.11	11.84
HIADLAGNSEVILPVPAFNVINGGSHAGN	FNVINGGSH	108.93	ILPVPAFNV	97.41	11.52
VDDTQFVRFDSDAASPR	FVRFDSDAA	587.89	FVRFDSDAA	576.58	11.31
TPKIQVYSRHPAE	IQVYSRHPA	320.01	IQVYSRHPA	309.29	10.72
EQNEQVKNFVASHIANIL	FVASHIANI	75.82	VKNFVASHI	65.81	10.01
IQRTPKIQVYSRHPAEN	IQVYSRHPA	305.41	IQVYSRHPA	297.29	8.12
SVIIVDKNGRLVY	IIVDKNGRL	318.34	IIVDKNGRL	310.27	8.07
QNEQVKNFVASHIANIL	FVASHIANI	70.92	VKNFVASHI	63.75	7.17
INPYRNLPLAIIIS	YRNLPLAII	124.59	YRNLPLAII	118.14	6.45
VDKVIQAQTAFSANPANP	IQAQTAFSA	117.19	IQAQTAFSA	110.98	6.21
RTPKIQVYSRHPAEN	IQVYSRHPA	277.42	IQVYSRHPA	272.29	5.13
QELITVIKAPTSFG	ITVIKAPTS	142.07	ITVIKAPTS	139.23	2.84
VDKVIQAQTAFSANPAN	IQAQTAFSA	108.92	IQAQTAFSA	106.79	2.13
TVLLRWLPPVPAERNGAIVKYTVAVR	LRWLPPVPA	49.07	LRWLPPVPA	47.69	1.38
HIADLAGNSEVILPVPAFNVINGGSHAGNKLA	FNVINGGSH	93.01	ILPVPAFNV	91.87	1.14
PKIQVYSRHPA	IQVYSRHPA	560.08	IQVYSRHPA	559.18	0.9
TVLLRWLPPVPAERNGAIVKYTVAVRE	LRWLPPVPA	38.52	LRWLPPVPA	39.93	-1.41
EQVKNFVASHIANIL	FVASHIANI	62.76	VKNFVASHI	64.42	-1.66
VDKVIQAQTAFSANPA	IQAQTAFSA	101.64	IQAQTAFSA	103.36	-1.72
IRDIFGFIGASAAS	FGFIGASAA	199.5	IFGFIGASA	201.95	-2.45
LPKPPKPVSKMRMATPLLMQALPM	MRMATPLLM	5.12	MRMATPLLM	9.11	-3.99
KDGIRLLENPRLGS	IRLLENPRL	30.19	IRLLENPRL	34.2	-4.01
TVLLRWLPPVPAERNGAIVKYTVAVREA	LRWLPPVPA	30.76	LRWLPPVPA	34.96	-4.2
LPKPPKPVSKMRMATPLLMQALP	MRMATPLLM	5.31	MRMATPLLM	9.69	-4.38
IQRTPKIQVYSRHPAE	IQVYSRHPA	303.56	IQVYSRHPA	307.96	-4.4
KPPKPVSKMRMATPLLMQALP	MRMATPLLM	5.37	MRMATPLLM	9.91	-4.54
LPKPPKPVSKMRMATPLLMQAL	MRMATPLLM	5.53	MRMATPLLM	10.2	-4.67
VSVLRIARTPSVN	LRIARTPSV	115.32	LRIARTPSV	119.99	-4.67
HIADLAGNSEVILPVPAFNVINGGSHAGNKLAMQEF	FNVINGGSH	82.83	ILPVPAFNV	88.21	-5.38
KPPKPVSKMRMATPLLMQA	MRMATPLLM	6.28	MRMATPLLM	12.22	-5.94
VISGLRHFTGYRIE	LRHFTGYRI	15.62	LRHFTGYRI	22.18	-6.56
ISGLRHFTGYRIE	LRHFTGYRI	16.51	LRHFTGYRI	24.75	-8.24
ALGAIHHTISVRVKAAPY	IHHTISVRV	19.39	IHHTISVRV	29.41	-10.02
RTPKIQVYSRHPAE	IQVYSRHPA	273.62	IQVYSRHPA	283.84	-10.22
SVIIVDKNGRLV	IIVDKNGRL	483.11	IIVDKNGRL	494.24	-11.13
KVIQAQTAFSANPA	IQAQTAFSA	108.01	IQAQTAFSA	120.96	-12.95
LIAHAGSLTNLAKYPASTVQILGAEK	LAKYPASTV	170.96	LAKYPASTV	185.25	-14.29
PALLPVASRLLLLPR	LLPVASRLL	85.9	LLPVASRLL	100.34	-14.44
RPYQVVGFPNRFSSRP	VVGFPNRFS	130.14	VVGFPNRFS	145.29	-15.15
ENSEFRAFSSFKNRVY	FRAFSSFKN	6.09	FRAFSSFKN	21.46	-15.37
LKGRLDYLSSLKVKGLV	LDYLSSLKV	13.37	LDYLSSLKV	29.17	-15.8
LKGRLDYLSSLKVKGL	LDYLSSLKV	14.28	LDYLSSLKV	30.17	-15.89
SEFRAFSSFKNRVY	FRAFSSFKN	6.17	FRAFSSFKN	22.5	-16.33
KGRLDYLSSLKVKGLV	LDYLSSLKV	13.46	LDYLSSLKV	30.3	-16.84
GVIKVFNDMKVR	VIKVFNDMK	279.54	IKVFNDMKV	296.55	-17.01
ANTIASFSGFRSSFR	FSGFRSSFR	14.53	IASFSGFRS	33.16	-18.63
NIQPIFAVTSRMVKTYE	IFAVTSRMV	20.17	IFAVTSRMV	40.16	-19.99
LDKVILPQLSRLGHLA	ILPQLSRLG	119.93	ILPQLSRLG	139.97	-20.04
SKLEFSIYPAPQVSTAVVEPYNSILTTH	FSIYPAPQV	217	FSIYPAPQV	237.42	-20.42
IQPIFAVTSRMVKTY	IFAVTSRMV	17.92	IFAVTSRMV	38.85	-20.93
NGQTREHALLAYTLGVKQLIVGVNK	LAYTLGVKQ	65.37	LAYTLGVKQ	86.51	-21.14
PALLPVASRLLLLP	LLPVASRLL	94.2	LLPVASRLL	115.46	-21.26
GRLDYLSSLKVKGLV	YLSSLKVKG	15.63	LDYLSSLKV	36.9	-21.27
GSHSMRYFYTAMSRPG	FYTAMSRPG	17.59	MRYFYTAMS	39.2	-21.61
DENFILKHTGPGILSMA	LKHTGPGIL	68.48	LKHTGPGIL	90.82	-22.34
GSHSLRYFSTAVSRPG	FSTAVSRPG	36.95	LRYFSTAVS	60.12	-23.17
GSHSMRYFYTSVSRPG	FYTSVSRPG	28.36	MRYFYTSVS	52.8	-24.44
SNLPAKAIGHRIRVMLYPSRI	IRVMLYPSR	19.14	IRVMLYPSR	44.01	-24.87
TRELRVLYGPRLD	LRVLYGPRL	35.08	LRVLYGPRL	60.19	-25.11
SHSMRYFYTSVSRPG	FYTSVSRPG	26.16	MRYFYTSVS	52.15	-25.99
GSHSMRYFYTAVSRPG	FYTAVSRPG	19.74	MRYFYTAVS	46.18	-26.44
NSVIIVDKNGRLV	IIVDKNGRL	416.84	IIVDKNGRL	443.69	-26.85
IQPIFAVTSRMVK	IFAVTSRMV	24.35	IFAVTSRMV	51.25	-26.9
EHALLAYTLGVKQLIVGVNK	LAYTLGVKQ	74.74	LAYTLGVKQ	104.19	-29.45
SEFRAFSSFKNR	FRAFSSFKN	8.31	FRAFSSFKN	38.29	-29.98
GSHSMRYFYTSVSRPGRGEPR	FYTSVSRPG	12.82	MRYFYTSVS	45.65	-32.83
IQAVLSLYASGRTTG	VLSLYASGR	36.9	IQAVLSLYA	71.41	-34.51
GSHSMRYFHTAMSRPG	FHTAMSRPG	19.14	MRYFHTAMS	54.21	-35.07
DKVILPQLSRLGHL	ILPQLSRLG	145.8	ILPQLSRLG	181.23	-35.43
LSGVLFHSSPALQPA	FHSSPALQP	20.9	VLFHSSPAL	56.34	-35.44
LDKVILPQLSRLGHL	ILPQLSRLG	126.41	ILPQLSRLG	162.63	-36.22
GSHSLRYFSTAVSRPGRGEPR	FSTAVSRPG	20.39	LRYFSTAVS	56.79	-36.4
GSHSLKYFHTSVSRPG	YFHTSVSRP	35.19	LKYFHTSVS	71.66	-36.47
SHSMRYFHTAMSRPG	FHTAMSRPG	18.33	MRYFHTAMS	55.5	-37.17
TPKIQVYSRHPA	IQVYSRHPA	392.01	IQVYSRHPA	429.52	-37.51
DENFILKHTGPGILS	LKHTGPGIL	100.28	LKHTGPGIL	138.78	-38.5
SSYFNHYRSHHNLIHG	FNHYRSHHN	22.79	FNHYRSHHN	61.68	-38.89
GSHSMRYFHTAMSRPGRGEPR	FHTAMSRPG	11.78	MRYFHTAMS	50.73	-38.95
LVYFAYYHGLLGNRL	YHGLLGNRL	11.89	YHGLLGNRL	51.39	-39.5
KGDDFFVYADYHTHF	FVYADYHTH	211.13	FFVYADYHT	251.55	-40.42
TQFSYAVFKSRVVAGEV	FSYAVFKSR	16.14	YAVFKSRVV	57.46	-41.32
KNYISQYSEIAIQ	YISQYSEIA	215.81	YISQYSEIA	259.89	-44.08
SKLEFSIYPAPQVS	FSIYPAPQV	269.02	FSIYPAPQV	313.63	-44.61
FGVGFYSAYLVAEK	YSAYLVAEK	101.01	VGFYSAYLV	146.65	-45.64
VPPELVGQPAVHLKRDF	LVGQPAVHL	79.43	LVGQPAVHL	125.55	-46.12
QFSYAVFKSRVVAG	FSYAVFKSR	16.75	YAVFKSRVV	63.73	-46.98
QFSYAVFKSRVVAGEV	FSYAVFKSR	19.93	YAVFKSRVV	67.07	-47.14
QFSYAVFKSRVVAGE	FSYAVFKSR	18.28	YAVFKSRVV	66.72	-48.44
APRLLIYGASSRAT	LLIYGASSR	26.57	LIYGASSRA	76.64	-50.07
LRSLTHFSNGKAVT	LTHFSNGKA	66.41	LTHFSNGKA	116.57	-50.16
DRKLVTKIIAHELAHQ	VTKIIAHEL	178.93	VTKIIAHEL	230.28	-51.35
APPVRHLIATQLLSN	VRHLIATQL	57.63	VRHLIATQL	109.64	-52.01
LDKIQSSHNFQLESVN	IQSSHNFQL	348.01	IQSSHNFQL	402.23	-54.22
FGVGFYSAFLVADK	YSAFLVADK	131.12	YSAFLVADK	185.93	-54.81
DPSLVIAFGRGHTL	LVIAFGRGH	60.94	VIAFGRGHT	115.81	-54.87
KPGQAPRLLIYGASSRATG	LIYGASSRA	33.23	LIYGASSRA	88.32	-55.09
AKRVIISAPSADAPM	IISAPSADA	197.44	IISAPSADA	253.14	-55.7
KPGQAPRLLIYGASSRAT	LLIYGASSR	36.12	LIYGASSRA	92.78	-56.66
QPKVTVYPSKTQPL	VTVYPSKTQ	906.83	VTVYPSKTQ	964.17	-57.34
ASGVAVSDGVIKVFNDMKVR	VIKVFNDMK	361.29	IKVFNDMKV	419.79	-58.5
SILKIHAREIFDSR	ILKIHAREI	236.88	ILKIHAREI	296.15	-59.27
RTPKIQVYSRHPA	IQVYSRHPA	317.08	IQVYSRHPA	377.7	-60.62
IQRTPKIQVYSRHPA	IQVYSRHPA	335.42	IQVYSRHPA	397.63	-62.21
TREAVIAQISSHVK	IAQISSHVK	58.64	VIAQISSHV	121.36	-62.72
TSFLDLYRNPKSLT	LDLYRNPKS	167.87	LDLYRNPKS	230.97	-63.1
TPKYVTFNSKTVYA	YVTFNSKTV	63.86	YVTFNSKTV	127.63	-63.77
KLEFSIYPAPQVS	FSIYPAPQV	266.94	FSIYPAPQV	331.93	-64.99
REAVIAQISSHVK	IAQISSHVK	56.51	VIAQISSHV	121.89	-65.38
KRVIISAPSADAPM	IISAPSADA	207.87	IISAPSADA	278.39	-70.52
GVGFYSAYLVAEK	YSAYLVAEK	100.13	VGFYSAYLV	171.93	-71.8
KLEFSIYPAPQVST	FSIYPAPQV	218.4	FSIYPAPQV	290.58	-72.18
GAIVKYTVAVR	IVKYTVAVR	136.5	IVKYTVAVR	209.89	-73.39
EPGEPEFKYIGNMHGNE	FKYIGNMHG	77.5	FKYIGNMHG	151.1	-73.6
SQVVRLYPGQRHLE	VVRLYPGQR	16.17	VRLYPGQRH	92.28	-76.11
NPTVEVDLFTSKGLFRAA	LFTSKGLFR	19.79	LFTSKGLFR	97.79	-78
GVVRQWLSRGGEI	VRQWLSRGG	601.91	VRQWLSRGG	681.76	-79.85
IQDLELATGYKVYGR	LELATGYKV	84.94	LELATGYKV	166.19	-81.25
RLEEFGRFASFEAQGALA	FGRFASFEA	154.76	FGRFASFEA	238.04	-83.28
GVGFYSAFLVADK	YSAFLVADK	127.49	YSAFLVADK	212.35	-84.86
AGAHLQGGAKRVIISAPSADAPMFVMGVNH	AHLQGGAKR	42.42	IISAPSADA	128.42	-86
SILKIHAREIFDSRGNPTVEVDLFTSKGLFR	LFTSKGLFR	57.85	ILKIHAREI	145.29	-87.44
DPVIPSIQLFPGLREPE	SIQLFPGLR	102.37	IQLFPGLRE	190.38	-88.01
RLEEFGRFASFEAQGAL	FGRFASFEA	176.58	FGRFASFEA	264.92	-88.34
RKLVTKIIAHELAH	VTKIIAHEL	187.95	VTKIIAHEL	277.63	-89.68
INEIRQMSGAQIK	IRQMSGAQI	86.15	IRQMSGAQI	177.84	-91.69
ASGVAVSDGVIKVFNDMKVRK	VIKVFNDMK	242.35	IKVFNDMKV	335	-92.65
VQPKVTVYPSKTQPL	VTVYPSKTQ	870.94	VTVYPSKTQ	963.82	-92.88
QAVLSLYASGRTT	VLSLYASGR	39	VLSLYASGR	132.26	-93.26
SAIAIATGKMLSLA	IAIATGKML	60.44	IAIATGKML	154.11	-93.67
NPTVEVDLFTSKGLFRA	LFTSKGLFR	25.11	LFTSKGLFR	120.07	-94.96
SKGQHLIYRSEHLKPPPG	LIYRSEHLK	234.07	HLIYRSEHL	329.04	-94.97
QAVLSLYASGRTTG	VLSLYASGR	44.22	VLSLYASGR	140.03	-95.81
LEEFGRFASFEAQGALA	FGRFASFEA	151.91	FGRFASFEA	248.87	-96.96
SGLRVYSTSVTGSR	YSTSVTGSR	247.65	LRVYSTSVT	346.13	-98.48
AGFQVKAYTFSEPFH	FQVKAYTFS	636.49	FQVKAYTFS	735.56	-99.07
DPVIPSIQLFPGLREPEE	SIQLFPGLR	109.57	IQLFPGLRE	209.15	-99.58
FPTIKIFGSNKNRPE	IKIFGSNKN	87.36	IKIFGSNKN	188.95	-101.59
DHVMHLLQNADPLKVYPP	LQNADPLKV	195.2	MHLLQNADP	297.4	-102.2
LEEFGRFASFEAQGAL	FGRFASFEA	171.28	FGRFASFEA	276.87	-105.59
GLPAPEIFWSKKLDNGN	PEIFWSKKL	1528.37	PEIFWSKKL	1635.09	-106.72
GYLPNQLFRTF	YLPNQLFRT	793.11	YLPNQLFRT	901.4	-108.29
GVIKVFNDMKVRKS	FNDMKVRKS	94.81	IKVFNDMKV	203.66	-108.85
EDQTVYIQPSHLTGRS	VYIQPSHLT	156.56	VYIQPSHLT	266.01	-109.45
GDVVHGFYNPAVSRIV	YNPAVSRIV	84.62	VHGFYNPAV	196.93	-112.31
SPLPTIEWFKGAKGSALH	FKGAKGSAL	32.32	IEWFKGAKG	151.51	-119.19
QAPRLLIYGASSR	LLIYGASSR	109.72	LLIYGASSR	228.93	-119.21
IVDGDVVHGFYNPAVSRIV	YNPAVSRIV	109.41	VHGFYNPAV	232.11	-122.7
KPGQAPRLLIYGASSR	LLIYGASSR	140.2	LLIYGASSR	263.85	-123.65
SPLPTIEWFKGAKGSAL	FKGAKGSAL	61.99	IEWFKGAKG	189.66	-127.67
APRLLIYGASSR	LLIYGASSR	111	LLIYGASSR	239.78	-128.78
TVEVDLFTSKGLFR	LFTSKGLFR	40.51	VDLFTSKGL	170.51	-130
VDPHIKVDSGYRVHEE	HIKVDSGYR	278.84	IKVDSGYRV	410.75	-131.91
EEFGRFASFEAQGAL	FGRFASFEA	190.25	FGRFASFEA	322.66	-132.41
GQAFELILSPRSKES	FELILSPRS	22.31	FELILSPRS	155.16	-132.85
AGIGLELYKAIQRGTI	LELYKAIQR	43.51	LELYKAIQR	176.94	-133.43
VEVDLFTSKGLFR	LFTSKGLFR	38.02	LFTSKGLFR	174.56	-136.54
PTVEVDLFTSKGLFR	LFTSKGLFR	45.38	VDLFTSKGL	182.42	-137.04
EFGRFASFEAQGALA	FASFEAQGA	168.63	FASFEAQGA	308.48	-139.85
ADDGKIVIFQSKP	GKIVIFQSK	1991.15	GKIVIFQSK	2132.14	-140.99
LEEFGRFASFEAQGA	FGRFASFEA	206.23	FGRFASFEA	349.48	-143.25
EFGRFASFEAQGALAN	FASFEAQGA	149.67	FASFEAQGA	294.27	-144.6
SILKIHAREIFD	ILKIHAREI	263.87	ILKIHAREI	409.35	-145.48
NPTVEVDLFTSKGLFR	LFTSKGLFR	52.11	LFTSKGLFR	200.9	-148.79
VMHLLQNADPLKVYPP	LQNADPLKV	200.56	LQNADPLKV	353.03	-152.47
TSLMNQYVNKKFSN	LMNQYVNKK	100.6	MNQYVNKKF	253.53	-152.93
DTITIYSTINHSK	IYSTINHSK	99.14	ITIYSTINH	252.17	-153.03
EFGRFASFEAQGAL	FASFEAQGA	203.01	FASFEAQGA	358.58	-155.57
TSLMNQYVNKKFS	LMNQYVNKK	96.23	MNQYVNKKF	252.3	-156.07
VMHLLQNADPLKVYPPL	LQNADPLKV	215.61	LQNADPLKV	376.14	-160.53
GNPTVEVDLFTSKGLFR	LFTSKGLFR	60.02	LFTSKGLFR	221.84	-161.82
LPAPEIFWSKKLDNGN	PEIFWSKKL	1455.99	PEIFWSKKL	1620.98	-164.99
IHAREIFDSRGNPTVEVDLFTSKGLFR	LFTSKGLFR	81.96	LFTSKGLFR	248.93	-166.97
VMHLLQNADPLKVYPPLK	LQNADPLKV	210.96	LQNADPLKV	380.26	-169.3
AREIFDSRGNPTVEVDLFTSKGLFR	LFTSKGLFR	83.38	LFTSKGLFR	255.1	-171.72
RGNPTVEVDLFTSKGLFR	LFTSKGLFR	67.68	LFTSKGLFR	240.55	-172.87
IPLLLYPQDGPR	LLYPQDGPR	3386.3	LLLYPQDGP	3563.38	-177.08
DTITIYSTINHSKE	IYSTINHSK	52.78	ITIYSTINH	231.97	-179.19
MVYMFQYDSTHGKFH	FQYDSTHGK	90.04	MFQYDSTHG	271.46	-181.42
SRGNPTVEVDLFTSKGLFR	LFTSKGLFR	74.17	LFTSKGLFR	255.74	-181.57
EIFDSRGNPTVEVDLFTSKGLFR	LFTSKGLFR	84.17	LFTSKGLFR	267.06	-182.89
IHDIVLVGGSTRIPK	IVLVGGSTR	36.5	IVLVGGSTR	220.89	-184.39
QIHDIVLVGGSTRIPK	IVLVGGSTR	37.57	IVLVGGSTR	223.11	-185.54
IFDSRGNPTVEVDLFTSKGLFR	LFTSKGLFR	83.64	LFTSKGLFR	270.66	-187.02
DSRGNPTVEVDLFTSKGLFR	LFTSKGLFR	78.94	LFTSKGLFR	266.15	-187.21
TPRENDTITIYSTINHSKESKPT	IYSTINHSK	41	ITIYSTINH	233.49	-192.49
AVGKVIPELNGKLTG	VIPELNGKL	1133.64	VIPELNGKL	1330.13	-196.49
QPGVLIQVYEGERAMTK	YEGERAMTK	200.63	IQVYEGERA	399.16	-198.53
SDPSLVIAFGRGHT	LVIAFGRGH	114.03	VIAFGRGHT	314.29	-200.26
TSFLDLYRNPKS	LDLYRNPKS	363.65	LDLYRNPKS	567.79	-204.14
VGKVIPELNGKLTG	VIPELNGKL	1161.45	VIPELNGKL	1374.3	-212.85
ESYISTIGVDFKIR	ISTIGVDFK	500.04	YISTIGVDF	713.58	-213.54
IDEIVLVGGSTRIPK	IVLVGGSTR	44.53	IVLVGGSTR	258.96	-214.43
DIDEIVLVGGSTRIPK	IVLVGGSTR	46.06	IVLVGGSTR	270.47	-224.41
LEEFGRFASFEAQG	FGRFASFEA	275.33	FGRFASFEA	500.2	-224.87
TSLMNQYVNKKF	LMNQYVNKK	125.23	MNQYVNKKF	360.37	-235.14
GLPAPEIFWSKKLDN	PEIFWSKKL	1340.16	PEIFWSKKL	1581.1	-240.94
FGRFASFEAQGAL	FASFEAQGA	287.59	FASFEAQGA	531.1	-243.51
SAPGLIIATGSVGKNL	IIATGSVGK	58.66	IIATGSVGK	302.49	-243.83
KKSLTIYAQVQKPG	LTIYAQVQK	398.09	LTIYAQVQK	646.11	-248.02
QPGVLIQVYEGERAMTKD	YEGERAMTK	164.08	IQVYEGERA	412.22	-248.14
LEEFGRFASFEAQ	FGRFASFEA	281.21	FGRFASFEA	534.18	-252.97
TAQAIASYGSAVTHIR	YGSAVTHIR	100.3	IASYGSAVT	355	-254.7
NADPLKVYPPLKGSF	LKVYPPLKG	189.38	LKVYPPLKG	446.29	-256.91
NADPLKVYPPLKGSFPENLRH	LKVYPPLKG	202.03	LKVYPPLKG	459.43	-257.4
ADPLKVYPPLKGSF	LKVYPPLKG	189.15	LKVYPPLKG	447.93	-258.78
ADPLKVYPPLKGSFPEN	LKVYPPLKG	227.41	LKVYPPLKG	490.27	-262.86
PGDSDIIRSMPEQTGEK	IIRSMPEQT	3370.91	IIRSMPEQT	3635.23	-264.32
NADPLKVYPPLKGSFPEN	LKVYPPLKG	222.49	LKVYPPLKG	487.31	-264.82
ADPLKVYPPLKGSFPE	LKVYPPLKG	212.65	LKVYPPLKG	477.73	-265.08
NADPLKVYPPLKGSFPE	LKVYPPLKG	213.75	LKVYPPLKG	480.83	-267.08
QPGVLIQVYEGERAMTKDN	YEGERAMTK	153.16	IQVYEGERA	422.18	-269.02
AQAIASYGSAVTHIR	YGSAVTHIR	86.79	IASYGSAVT	356.95	-270.16
ADPLKVYPPLKGSFP	LKVYPPLKG	202.91	LKVYPPLKG	478.29	-275.38
NADPLKVYPPLKGSFP	LKVYPPLKG	205.85	LKVYPPLKG	482.29	-276.44
DPLKVYPPLKGSFPE	LKVYPPLKG	252.58	LKVYPPLKG	541.51	-288.93
PLKVYPPLKGSFPE	LKVYPPLKG	277.98	LKVYPPLKG	568.98	-291
GPDPSTAILHFRL	STAILHFRL	631.83	STAILHFRL	934.11	-302.28
VPDAKIRIFDLGRK	IRIFDLGRK	168.34	IRIFDLGRK	470.81	-302.47
DPLKVYPPLKGSFP	LKVYPPLKG	244.18	LKVYPPLKG	549.37	-305.19
FPVIMSKESQRLVG	VIMSKESQR	170.45	IMSKESQRL	476.81	-306.36
MHLLQNADPLKVYPP	LQNADPLKV	252.43	LQNADPLKV	563.56	-311.13
MHLLQNADPLKVYPPL	LQNADPLKV	275.63	LQNADPLKV	589.05	-313.42
LPAPEIFWSKKLDN	PEIFWSKKL	1268.67	PEIFWSKKL	1588.92	-320.25
KVFEVHVRPKKLAVEPK	FEVHVRPKK	40.25	FEVHVRPKK	371.84	-331.59
YRAQISTKTSAKLSSYT	ISTKTSAKL	76.3	ISTKTSAKL	411.57	-335.27
SGLRVYSTSVTGSREIKSQQSEVT	YSTSVTGSR	86.26	LRVYSTSVT	428.72	-342.46
QADLSSFKSQELNER	FKSQELNER	1306.21	LSSFKSQEL	1648.71	-342.5
ADKPDMGEIASFDKAKLKKTETQEKNTLPTKETIEQEKRSEIS	FDKAKLKKT	74.97	IASFDKAKL	418.92	-343.95
YHFLSPYVSPKESPFR	FLSPYVSPK	84.3	YHFLSPYVS	433.53	-349.23
IPVQTISRAAAEKLFGNM	ISRAAAEKL	49.19	ISRAAAEKL	408.43	-359.24
IPVQTISRAAAEKLFGN	ISRAAAEKL	47.81	ISRAAAEKL	409.44	-361.63
DFSSLSKYGDHTLRVR	YGDHTLRVR	926.72	LSKYGDHTL	1290.06	-363.34
RAQISTKTSAKLSSYT	ISTKTSAKL	120.18	ISTKTSAKL	495.73	-375.55
SAPGLIIATGSVGKN	IIATGSVGK	100.01	IIATGSVGK	492.15	-392.14
SEWFGFYRSGQAKET	FYRSGQAKE	89.01	FGFYRSGQA	484.05	-395.04
APGLIIATGSVGKN	IIATGSVGK	92.41	IIATGSVGK	488.82	-396.41
PVIIERYKGEKQLPVL	YKGEKQLPV	645.3	YKGEKQLPV	1043.77	-398.47
AAAAGGGGPGTAVGATGSGIAAAAAGLAVYR	IAAAAAGLA	96.77	IAAAAAGLA	510.78	-414.01
LPDNINVYATTAANPRESS	YATTAANPR	39.48	YATTAANPR	474.98	-435.5
LPAPEIFWSKKLD	PEIFWSKKL	1284.88	PEIFWSKKL	1729.35	-444.47
LPDNINVYATTAANPRES	YATTAANPR	43.79	INVYATTAA	494.19	-450.4
SSYLAWYQQKPGQA	YLAWYQQKP	352.88	YLAWYQQKP	805.03	-452.15
ALTNGIYPHKLVF	TNGIYPHKL	378.47	NGIYPHKLV	834.66	-456.19
LQADLSSFKSQELNER	FKSQELNER	915.11	LSSFKSQEL	1371.47	-456.36
VFEVHVRPKKLAVEPK	FEVHVRPKK	63.96	FEVHVRPKK	554.09	-490.13
ADLSSFKSQELNER	FKSQELNER	1310.13	LSSFKSQEL	1806.34	-496.21
EKKKGSYYDSFKLQTKE	YDSFKLQTK	337.44	GSYYDSFKL	835.66	-498.22
LPKKELLLPGNNRKVYE	LLLPGNNRK	71.39	LLPGNNRKV	569.93	-498.54
YIGHPQVQSHPSQQLPFHPPGN	VQSHPSQQL	2082.66	VQSHPSQQL	2589.99	-507.33
TTPSVVAFTADGERLVG	FTADGERLV	1248.29	VVAFTADGE	1793.97	-545.68
KYQLSIHKNPNTSEPQ	YQLSIHKNP	927.37	LSIHKNPNT	1478.58	-551.21
VVSEVDIAKAD	VVSEVDIAK	4964.94	VSEVDIAKA	5547.38	-582.44
VQPKVTVYPSKTQP	VTVYPSKTQ	1380.64	VTVYPSKTQ	1990.27	-609.63
NADPLKVYPPLKG	LKVYPPLKG	479.69	LKVYPPLKG	1116.67	-636.98
ADPLKVYPPLKG	LKVYPPLKG	503.81	LKVYPPLKG	1155.95	-652.14
SSYLAWYQQKPGQAPR	WYQQKPGQA	254.25	LAWYQQKPG	915.23	-660.98
GLQADLSSFKSQELNER	LQADLSSFK	577.51	LSSFKSQEL	1253.53	-676.02
SQVVRLYPGQR	VVRLYPGQR	84.98	VVRLYPGQR	775.99	-691.01
LQADLSSFKSQELNERN	FKSQELNER	712.3	LSSFKSQEL	1433.99	-721.69
DPVHGDVIKHYKIR	GDVIKHYKI	733.37	GDVIKHYKI	1477.14	-743.77
ELEGEITTLNHKLQDAS	ITTLNHKLQ	1182.17	ITTLNHKLQ	1927.77	-745.6
DPELNLYQDGKHLK	LYQDGKHLK	713.48	NLYQDGKHL	1471.58	-758.1
ATDTIDIAPNHRVG	IDIAPNHRV	340.52	IDIAPNHRV	1106.22	-765.7
LEGEITTLNHKLQDAS	ITTLNHKLQ	1073	ITTLNHKLQ	1844.96	-771.96
TDPELNLYQDGKHLK	LYQDGKHLK	777.97	NLYQDGKHL	1552.82	-774.85
QVTQPTVGMNFKTPRGPV	VGMNFKTPR	1363.63	GMNFKTPRG	2142.87	-779.24
GLQADLSSFKSQELNERN	LQADLSSFK	505.8	LSSFKSQEL	1286.3	-780.5
NGLQADLSSFKSQELNERNE	LQADLSSFK	430.85	LSSFKSQEL	1214.98	-784.13
LQADLSSFKSQELNERNE	FKSQELNER	747.24	LSSFKSQEL	1533.24	-786
NKYQLSIHKNPNTSEPQ	YQLSIHKNP	362.95	LSIHKNPNT	1155.1	-792.15
RPFERTITMHKDSTGHVG	FERTITMHK	43.44	FERTITMHK	840.2	-796.76
TDTIDIAPNHRVG	IDIAPNHRV	344.24	IDIAPNHRV	1150.6	-806.36
GLQADLSSFKSQELNERNE	LQADLSSFK	526.65	LSSFKSQEL	1335.1	-808.45
EGEITTLNHKLQDAS	ITTLNHKLQ	1137	ITTLNHKLQ	1956.17	-819.17
QADLSSFKSQELNERN	FKSQELNER	888.3	LSSFKSQEL	1731.22	-842.92
DLSSFKSQELNER	FKSQELNER	1324.72	LSSFKSQEL	2184.97	-860.25
GLQADLSSFKSQELNERNEA	FKSQELNER	488.45	LSSFKSQEL	1349.96	-861.51
GLQADLSSFKSQELNERNEAS	FKSQELNER	485.21	LSSFKSQEL	1363.14	-877.93
TSFLDLYRNPK	FLDLYRNPK	835.4	FLDLYRNPK	1715.52	-880.12
GLQADLSSFKSQELNERNEASD	FKSQELNER	481.61	LSSFKSQEL	1366.04	-884.43
DRPFERTITMHKDSTGHVG	FERTITMHK	51.93	FERTITMHK	945.63	-893.7
LQADLSSFKSQELNERNEA	FKSQELNER	680.08	LSSFKSQEL	1584.27	-904.19
EGEITTLNHKLQDA	ITTLNHKLQ	1073.34	ITTLNHKLQ	1994.82	-921.48
LQADLSSFKSQELNERNEAS	FKSQELNER	681.59	LSSFKSQEL	1625.6	-944.01
QADLSSFKSQELNERNE	FKSQELNER	943.24	LSSFKSQEL	1903.41	-960.17
ADLSSFKSQELNERN	FKSQELNER	844.62	LSSFKSQEL	1857.76	-1013.14
GPQEKKVVVYLQK	KKVVVYLQK	639.39	KKVVVYLQK	1661.39	-1022
KGSVAIWSGKPPI	SVAIWSGKP	1764.33	VAIWSGKPP	2826.46	-1062.13
ELEGEITTLNHKLQ	ITTLNHKLQ	1144.38	ITTLNHKLQ	2296.67	-1152.29
LEGEITTLNHKLQ	ITTLNHKLQ	1059.64	ITTLNHKLQ	2252.27	-1192.63
EGEITTLNHKLQ	ITTLNHKLQ	1249.94	ITTLNHKLQ	2628.53	-1378.59
GEITTLNHKLQ	ITTLNHKLQ	1290.8	ITTLNHKLQ	2696.69	-1405.89
RTPKIQVYSRHP	PKIQVYSRH	924.7	PKIQVYSRH	2403.36	-1478.66
SIAAHLDNQVPVESPRAISRTNEND	VESPRAISR	1167.31	IAAHLDNQV	2810.18	-1642.87
TPKIQVYSRHP	PKIQVYSRH	1423.97	PKIQVYSRH	3407.84	-1983.87
SPPPIAPYPSPTRK	IAPYPSPTR	1014.88	IAPYPSPTR	3129.6	-2114.72
SETAPAAPAAAPPAEKAPVKKKAAKKAGGTPR	VKKKAAKKA	53.31	VKKKAAKKA	2259.94	-2206.63
VNVVPTFGKKKGPNANS	VVPTFGKKK	128.76	VVPTFGKKK	2369.26	-2240.5
SETAPLAPTIPAPAEKTPVKKK	LAPTIPAPA	1339.45	LAPTIPAPA	3625.72	-2286.27
SPPPIAPYPSPTRKD	IAPYPSPTR	1208.82	IAPYPSPTR	3506.32	-2297.5
AKADGIVSKNF	ADGIVSKNF	9377.48	ADGIVSKNF	11881.8	-2504.29
VQPKVTVYPSKT	PKVTVYPSK	2518.42	PKVTVYPSK	5109.69	-2591.27
LPKGEIIEKPSAKSSDVL	IIEKPSAKS	787.72	IIEKPSAKS	3631.69	-2843.97
LPKGEIIEKPSAKSSDV	IIEKPSAKS	830.95	IIEKPSAKS	3830.01	-2999.06
NADPLKVYPPLK	PLKVYPPLK	1557.43	PLKVYPPLK	5078.33	-3520.9
SSGNAKIGHPAPNFK	IGHPAPNFK	1056.33	KIGHPAPNF	4797.38	-3741.05
LPKGEIIEKPSAKSSD	IIEKPSAKS	1107.05	IIEKPSAKS	5023.4	-3916.35
ADPLKVYPPLK	PLKVYPPLK	1722.85	PLKVYPPLK	5899.88	-4177.03
PKFEVIEKPQA	FEVIEKPQA	3253.62	FEVIEKPQA	7450.03	-4196.41
PGTPLPPDPTAPSPGTVTPVPPPQ	LPPDPTAPS	13213.3	LPPDPTAPS	17413.7	-4200.41
PTAPSPGTVTPVPPPQ	TAPSPGTVT	18396.6	GTVTPVPPP	22672	-4275.35
FRPAGAAPRPPPKPM	FRPAGAAPR	115.78	FRPAGAAPR	4473.08	-4357.3
VQPKVTVYPSK	PKVTVYPSK	5307.76	PKVTVYPSK	9838.01	-4530.25
SSEAETQQPPAAPPAAPALSAADTKPG	LSAADTKPG	5300.53	LSAADTKPG	10460.7	-5160.15
AEDMETKIKNYK	METKIKNYK	3914.43	METKIKNYK	9168.3	-5253.87
AADPPAENSSAPEAEQGGAE	NSSAPEAEQ	17979.1	AENSSAPEA	23250.3	-5271.24
PPAENSSAPEAEQGGAE	NSSAPEAEQ	18858.8	AENSSAPEA	24479.4	-5620.63
GKETKAADPPAENSSAPEAEQGGAE	TKAADPPAE	12170.5	TKAADPPAE	18126.5	-5956.04
AEDMETKIKNY	EDMETKIKN	11495.9	DMETKIKNY	17597.4	-6101.48
AAGAAENAFRAP	AGAAENAFR	3612.21	GAAENAFRA	10302.5	-6690.32
SETAPAAPAAAPPAEKAPVKKKAAK	AEKAPVKKK	578.57	AEKAPVKKK	9412.25	-8833.68
SETAPAAPAAPAPAEKTPVKKKARK	AEKTPVKKK	883.22	KTPVKKKAR	9796.48	-8913.26
SETAPAETATPAPVEKSPAKK	PVEKSPAKK	4186.48	AETATPAPV	13160.6	-8974.16
SETAPAAPAAPAPAEKTPVKKKAR	AEKTPVKKK	1263.13	AAPAPAEKT	11701.4	-10438.2
SETAPAAPAAPAPAEKTPVKKKA	AEKTPVKKK	1828.28	AAPAPAEKT	13634.8	-11806.5
SETAPAAPAAPAPAEKTPVKK	AAPAPAEKT	4983.45	AAPAPAEKT	16843.3	-11859.9
SETAPAAPAAAPPAEKAPVKKK	AEKAPVKKK	1558.23	AAPAAAPPA	13662.4	-12104.1
SETAPAAPAAPAPAEKTPVKKK	AEKTPVKKK	2729.63	AAPAPAEKT	14952.2	-12222.6
LPKPPKPVSKM	PKPPKPVSK	15825.6	PKPPKPVSK	28156.7	-12331
SETAPAAPAAAPPAEKAPVKK	PAAAPPAEK	3395.25	AAPAAAPPA	15954.4	-12559.2
