# Supplementary material for: Human Leukocyte Antigen (HLA)-DRB1*15:01 and HLA-DRB5*01:01 Present Complementary Peptide Repertoires
Source: Front Immunol. 2017 Aug 21;8:984. doi: 10.3389/fimmu.2017.00984 (PMC5566978; doi:10.3389/fimmu.2017.00984)
Supplement: Supplementary file 5 [file Table_5.XLSX]

## Sheet: Hoja1
Supplemental Table 5. Theoretical cores and affinity of the peptides eluted from DR2a to DR2a and DR2b using the matrix from eluted peptides in this work.
PEPTIDES DR2a	CORE DR2a	SCORE DR2a	CORE DR2b	SCORE DR2b	DIFERENCE
PEYEAAATRLKGIVPLA	YEAAATRLK	25.785	PEYEAAATR	10.219	15.566
VPEGGSLTLAPPLLRVSGP	LTLAPPLLR	22.276	GSLTLAPPL	10.902	11.374
HSEFLKAASNLRDN	FLKAASNLR	23.204	LKAASNLRD	12.714	10.49
AHSEFLKAASNLRDN	FLKAASNLR	23.204	LKAASNLRD	12.714	10.49
HSEFLKAASNLRDNY	FLKAASNLR	23.204	LKAASNLRD	12.714	10.49
AHSEFLKAASNLRDNY	FLKAASNLR	23.204	LKAASNLRD	12.714	10.49
HSEFLKAASNLRDNYR	FLKAASNLR	23.204	LKAASNLRD	12.714	10.49
AHSEFLKAASNLRDNYR	FLKAASNLR	23.204	LKAASNLRD	12.714	10.49
EAHSEFLKAASNLRDNYR	FLKAASNLR	23.204	LKAASNLRD	12.714	10.49
LAPEYAKAAGKLKAEG	YAKAAGKLK	24.824	APEYAKAAG	14.437	10.387
DEDQVGAAKALLRLQDT	VGAAKALLR	20.617	VGAAKALLR	10.786	9.831
APEYEAAATRLKG	YEAAATRLK	25.785	APEYEAAAT	16.086	9.699
SQAEFEKAAEEVRHL	FEKAAEEVR	20.382	QAEFEKAAE	10.94	9.442
VKRLFRPIEELKKDFDE	FRPIEELKK	21.653	IEELKKDFD	12.486	9.167
MPMQTLVPAKVASKNVIPA	LVPAKVASK	22.073	MQTLVPAKV	13.207	8.866
SQDLKSALAKFKEG	LKSALAKFK	19.674	SQDLKSALA	10.885	8.789
TKEFQVLKSLGKLA	FQVLKSLGK	21.571	FQVLKSLGK	13.238	8.333
QTKEFQVLKSLGKLA	FQVLKSLGK	21.571	FQVLKSLGK	13.238	8.333
QTKEFQVLKSLGKLAM	FQVLKSLGK	21.571	FQVLKSLGK	13.238	8.333
QTKEFQVLKSLGKLAMG	FQVLKSLGK	21.571	FQVLKSLGK	13.238	8.333
SVELEEALPVTTAEGMAKKVTK	VTTAEGMAK	19.147	LPVTTAEGM	10.879	8.268
VIPALELVEPIKKHEVPA	LELVEPIKK	20.272	VEPIKKHEV	12.476	7.796
QELEELRAEQQRLKSQD	LRAEQQRLK	17.19	LEELRAEQQ	9.417	7.773
LEELRAEQQRLKSQD	LRAEQQRLK	17.19	LRAEQQRLK	9.48	7.71
ELEELRAEQQRLKSQD	LRAEQQRLK	17.19	LRAEQQRLK	9.48	7.71
LPKPPKPVSKM	PKPPKPVSK	17.127	LPKPPKPVS	9.534	7.593
LPKPPKPVSKMR	PKPPKPVSK	17.127	LPKPPKPVS	9.534	7.593
LPKPPKPVSKMRM	PKPPKPVSK	17.127	LPKPPKPVS	9.534	7.593
LPKPPKPVSKMRMA	PKPPKPVSK	17.127	LPKPPKPVS	9.534	7.593
LPKPPKPVSKMRMAT	PKPPKPVSK	17.127	LPKPPKPVS	9.534	7.593
GHKLNFAVASRKT	LNFAVASRK	20.393	KLNFAVASR	12.813	7.58
AGHKLNFAVASRKT	LNFAVASRK	20.393	KLNFAVASR	12.813	7.58
GHKLNFAVASRKTF	LNFAVASRK	20.393	KLNFAVASR	12.813	7.58
GHKLNFAVASRKTFS	LNFAVASRK	20.393	KLNFAVASR	12.813	7.58
AGHKLNFAVASRKTFS	LNFAVASRK	20.393	KLNFAVASR	12.813	7.58
AGHKLNFAVASRKTFSHE	LNFAVASRK	20.393	KLNFAVASR	12.813	7.58
DAGHKLNFAVASRKTFSH	LNFAVASRK	20.393	KLNFAVASR	12.813	7.58
LPKPPKPVSKMRMATPLLMQA	PKPPKPVSK	17.127	MRMATPLLM	9.564	7.563
LPKPPKPVSKMRMATPLLMQAL	PKPPKPVSK	17.127	MRMATPLLM	9.564	7.563
LPKPPKPVSKMRMATPLLMQALP	PKPPKPVSK	17.127	MRMATPLLM	9.564	7.563
LPKPPKPVSKMRMATPLLMQALPM	PKPPKPVSK	17.127	MRMATPLLM	9.564	7.563
GGHATNYRIVAPRSRDERG	YRIVAPRSR	22.367	IVAPRSRDE	14.979	7.388
LPKPPKPVSKMRMATPLLMQALPMG	PKPPKPVSK	17.127	LLMQALPMG	9.815	7.312
DRPFERTITMHKDS	FERTITMHK	20.159	DRPFERTIT	13.039	7.12
DRPFERTITMHKDST	FERTITMHK	20.159	DRPFERTIT	13.039	7.12
KPVSKMRMATPLLM	MRMATPLLM	16.318	MRMATPLLM	9.564	6.754
KPVSKMRMATPLLMQ	MRMATPLLM	16.318	MRMATPLLM	9.564	6.754
KPPKPVSKMRMATPLLM	MRMATPLLM	16.318	MRMATPLLM	9.564	6.754
PPKPVSKMRMATPLLMQ	MRMATPLLM	16.318	MRMATPLLM	9.564	6.754
KPPKPVSKMRMATPLLMQ	MRMATPLLM	16.318	MRMATPLLM	9.564	6.754
KPPKPVSKMRMATPLLMQA	MRMATPLLM	16.318	MRMATPLLM	9.564	6.754
LPKPPKPVSKMRMATPLLM	MRMATPLLM	16.318	MRMATPLLM	9.564	6.754
PKPPKPVSKMRMATPLLMQ	MRMATPLLM	16.318	MRMATPLLM	9.564	6.754
KPPKPVSKMRMATPLLMQAL	MRMATPLLM	16.318	MRMATPLLM	9.564	6.754
LPKPPKPVSKMRMATPLLMQ	MRMATPLLM	16.318	MRMATPLLM	9.564	6.754
PKPPKPVSKMRMATPLLMQA	MRMATPLLM	16.318	MRMATPLLM	9.564	6.754
KPPKPVSKMRMATPLLMQALP	MRMATPLLM	16.318	MRMATPLLM	9.564	6.754
KPPKPVSKMRMATPLLMQALPM	MRMATPLLM	16.318	MRMATPLLM	9.564	6.754
PKPPKPVSKMRMATPLLMQALP	MRMATPLLM	16.318	MRMATPLLM	9.564	6.754
ELEELRAEQQRLKSQDL	LRAEQQRLK	17.19	QQRLKSQDL	10.511	6.679
QELEELRAEQQRLKSQDL	LRAEQQRLK	17.19	QQRLKSQDL	10.511	6.679
QELEELRAEQQRLKSQDLE	LRAEQQRLK	17.19	QQRLKSQDL	10.511	6.679
TSQDLKSALAKFKEGAE	LKSALAKFK	19.674	LAKFKEGAE	13.478	6.196
GPPVSELITKAVAASKER	ITKAVAASK	22.457	ITKAVAASK	16.292	6.165
GPPVSELITKAVAASKERS	ITKAVAASK	22.457	ITKAVAASK	16.292	6.165
GPPVSELITKAVAASKERSG	ITKAVAASK	22.457	ITKAVAASK	16.292	6.165
KASGPPVSELITKAVAASKERSGVSLAAL	ITKAVAASK	22.457	ITKAVAASK	16.292	6.165
KATGPPVSELITKAVAASKERNGLSLAAL	ITKAVAASK	22.457	ITKAVAASK	16.292	6.165
EENQVNVEVTRIKVFD	VNVEVTRIK	17.521	VEVTRIKVF	11.702	5.819
KDTLNRIPSLRKPDPA	LNRIPSLRK	19.554	IPSLRKPDP	13.773	5.781
IDGAYTIRKAQLKDAG	YTIRKAQLK	23.156	IDGAYTIRK	17.407	5.749
EDPSISFSKPKKKKSFS	ISFSKPKKK	21.828	ISFSKPKKK	16.13	5.698
REATNPPVIQEEKPKKKKKAQEDL	IQEEKPKKK	21.951	IQEEKPKKK	16.342	5.609
LQREATNPPVIQEEKPKKKKKAQEDL	IQEEKPKKK	21.951	IQEEKPKKK	16.342	5.609
QPKLLGIETPLPKKE	LGIETPLPK	19.673	IETPLPKKE	14.136	5.537
QPKLLGIETPLPKKELL	LGIETPLPK	19.673	IETPLPKKE	14.136	5.537
QPKLLGIETPLPKKELLL	LGIETPLPK	19.673	IETPLPKKE	14.136	5.537
QQQVAREMALQRQAE	VAREMALQR	15.527	VAREMALQR	10.07	5.457
QQQQVAREMALQRQAE	VAREMALQR	15.527	VAREMALQR	10.07	5.457
QISQELEELRAEQQRLKSQDLE	LRAEQQRLK	17.19	ISQELEELR	11.813	5.377
SQSTQISQELEELRAEQQRLKSQDLE	LRAEQQRLK	17.19	ISQELEELR	11.813	5.377
QKSQSTQISQELEELRAEQQRLKSQDLE	LRAEQQRLK	17.19	ISQELEELR	11.813	5.377
QATFGTFESILRSSQH	FGTFESILR	19.212	FGTFESILR	14.079	5.133
TQSYSLQLSNLKMED	YSLQLSNLK	20.911	TQSYSLQLS	15.782	5.129
TQSYSLQLSNLKMEDTG	YSLQLSNLK	20.911	TQSYSLQLS	15.782	5.129
SAVPPGADKKAEAGAGSATEFQFR	AVPPGADKK	17.033	VPPGADKKA	12.052	4.981
IVGFFDDSFSEAHSEFLKAASNLRDNYR	FLKAASNLR	23.204	IVGFFDDSF	18.674	4.53
TPVIVTLKENERFFGD	IVTLKENER	18.471	IVTLKENER	14.073	4.398
YEGGRELSDFISYLQREATNPPVIQEEKPKKKKKAQEDL	IQEEKPKKK	21.951	FISYLQREA	17.957	3.994
FQTLVMLETVPRSG	LVMLETVPR	15.133	VMLETVPRS	11.238	3.895
FQTLVMLETVPRSGEV	LVMLETVPR	15.133	VMLETVPRS	11.238	3.895
KGPMFELLPGESNKIP	FELLPGESN	16.385	LLPGESNKI	12.787	3.598
VTYVYFTNELKQMQ	YVYFTNELK	22.353	YVYFTNELK	18.794	3.559
SSDVVIVSSKYKQRYE	VVIVSSKYK	19.075	IVSSKYKQR	15.558	3.517
QSSDVVIVSSKYKQRYE	VVIVSSKYK	19.075	IVSSKYKQR	15.558	3.517
QSQSSDVVIVSSKYKQRYE	VVIVSSKYK	19.075	IVSSKYKQR	15.558	3.517
REALLAEMGVAIRE	LAEMGVAIR	12.965	LLAEMGVAI	9.685	3.28
TPLLMQALPMGALP	LMQALPMGA	13.777	MQALPMGAL	10.649	3.128
TPLLMQALPMGALPQ	LMQALPMGA	13.777	MQALPMGAL	10.649	3.128
ATPLLMQALPMGALP	LMQALPMGA	13.777	MQALPMGAL	10.649	3.128
MATPLLMQALPMGAL	LMQALPMGA	13.777	MQALPMGAL	10.649	3.128
MATPLLMQALPMGALP	LMQALPMGA	13.777	MQALPMGAL	10.649	3.128
ATPLLMQALPMGALPQ	LMQALPMGA	13.777	MQALPMGAL	10.649	3.128
MATPLLMQALPMGALPQ	LMQALPMGA	13.777	MQALPMGAL	10.649	3.128
TPLLMQALPMGALPQGP	LMQALPMGA	13.777	MQALPMGAL	10.649	3.128
ATPLLMQALPMGALPQGP	LMQALPMGA	13.777	MQALPMGAL	10.649	3.128
RMATPLLMQALPMGALPQ	LMQALPMGA	13.777	MQALPMGAL	10.649	3.128
PALLPVASRLLLLP	LLPVASRLL	16.038	LLPVASRLL	12.94	3.098
KKAEGADLATPGTLP	ADLATPGTL	13.12	DLATPGTLP	10.148	2.972
VYYLAGRDLSRLPQLVGVSTPLQG	YLAGRDLSR	15.926	VYYLAGRDL	13.097	2.829
VFHPTHEWQALQPGQAVPAGSHVRLNLQTGEREA	AVPAGSHVR	16.486	QAVPAGSHV	13.718	2.768
RMATPLLMQALP	RMATPLLMQ	11.242	MATPLLMQA	8.607	2.635
PPAENSSAPEAEQGGAE	NSSAPEAEQ	12.014	PAENSSAPE	9.584	2.43
FPTIYFSPANKKLNP	IYFSPANKK	21.78	PTIYFSPAN	19.351	2.429
FPTIYFSPANKKLNPK	IYFSPANKK	21.78	PTIYFSPAN	19.351	2.429
GFPTIYFSPANKKLNPK	IYFSPANKK	21.78	PTIYFSPAN	19.351	2.429
GFPTIYFSPANKKLNPKK	IYFSPANKK	21.78	PTIYFSPAN	19.351	2.429
FELFPSLSHNLLVD	FELFPSLSH	18.605	FELFPSLSH	16.248	2.357
QKQLEIAHEKLRHAE	LEIAHEKLR	19.999	IAHEKLRHA	17.643	2.356
QKQLEIAHEKLRHAES	LEIAHEKLR	19.999	IAHEKLRHA	17.643	2.356
EKTKLLIAAQKQKVVE	LLIAAQKQK	20.177	IAAQKQKVV	18.028	2.149
ADIQTERAYQKQP	IQTERAYQK	19.227	IQTERAYQK	17.163	2.064
LPPPPLVPVVPVRLVG	LVPVVPVRL	14.922	VPVVPVRLV	12.908	2.014
INNIFELAGLGKVPL	FELAGLGKV	17.799	IFELAGLGK	15.792	2.007
DGKDYIALNEDLRSW	YIALNEDLR	18.045	GKDYIALNE	16.082	1.963
DGKDYIALNEDLRSWT	YIALNEDLR	18.045	GKDYIALNE	16.082	1.963
AYVRLAPDYDALDVANKIGII	YDALDVANK	18.404	APDYDALDV	16.484	1.92
QGRLLHLSAGQRLGVH	LLHLSAGQR	14.194	LHLSAGQRL	12.378	1.816
SLKLQASNVTNKND	LQASNVTNK	14.101	LKLQASNVT	12.37	1.731
AGQAFRKFLPLFDRVLVERSA	FRKFLPLFD	16.166	LPLFDRVLV	14.461	1.705
AGQAFRKFLPLFDRVLVERSAA	FRKFLPLFD	16.166	LPLFDRVLV	14.461	1.705
PGTPLPPDPTAPSPGTVTPVPPPQ	GTPLPPDPT	13.641	LPPDPTAPS	12.034	1.607
SGVFEGIPTYRFVA	FEGIPTYRF	16.454	SGVFEGIPT	14.865	1.589
VAIVQAVSAHRHR	IVQAVSAHR	20.445	IVQAVSAHR	18.858	1.587
VAIVQAVSAHRHRA	IVQAVSAHR	20.445	IVQAVSAHR	18.858	1.587
KPPKESALCLF	KPPKESALC	9.41	KPPKESALC	8.095	1.315
ATEPYNAARPYSVA	YNAARPYSV	20.082	TEPYNAARP	18.983	1.099
SDDVLANMISEPRISYG	LANMISEPR	14.114	ISEPRISYG	13.131	0.983
EPSDTIENVKAKIQD	IENVKAKIQ	16.896	IENVKAKIQ	15.991	0.905
MATPLLMQALP	ATPLLMQAL	8.947	MATPLLMQA	8.607	0.34
SSPIQYEFSLTRET	IQYEFSLTR	17.454	IQYEFSLTR	17.136	0.318
SPNKLYTLVTYVPVTTFKNLQTVNVDEN	YVPVTTFKN	18.609	VTTFKNLQT	18.433	0.176
VLQLAGVGSYLKFPT	LAGVGSYLK	18.865	VGSYLKFPT	18.807	0.058
LPVPAFNVINGGSHAG	FNVINGGSH	13.907	VPAFNVING	13.888	0.019
SAIRRLKELKDQ	IRRLKELKD	15.331	IRRLKELKD	15.319	0.012
DIEVDLLKNGERIE	VDLLKNGER	14.922	IEVDLLKNG	14.925	-0.003
LRYFSTAVSRPGRGEPR	FSTAVSRPG	18.21	LRYFSTAVS	18.318	-0.108
PTAPSPGTVTPVPPPQ	PGTVTPVPP	11.066	GTVTPVPPP	11.19	-0.124
MILGLVVTLSPALDSQFQ	VVTLSPALD	13.79	ILGLVVTLS	14.518	-0.728
SLVIPEKFQHILR	PEKFQHILR	12.724	IPEKFQHIL	13.643	-0.919
MRYFHTAMSRPGRGEPR	FHTAMSRPG	17.818	MRYFHTAMS	18.738	-0.92
LERMFLSFPTTKTYFPH	FLSFPTTKT	16.399	FLSFPTTKT	17.354	-0.955
EALERMFLSFPTTKTYFPHFDLSHGSA	FLSFPTTKT	16.399	FLSFPTTKT	17.354	-0.955
KDEILSLIHVF	DEILSLIHV	10.425	DEILSLIHV	11.594	-1.169
KLTGKDVNFEFPEFQL	VNFEFPEFQ	13.276	NFEFPEFQL	14.487	-1.211
AQQAADKYLYVDKNFINNPLAQADWAAK	LAQADWAAK	15.955	DKNFINNPL	17.385	-1.43
ESAIAIATGKMLSLA	IAIATGKML	18.378	IAIATGKML	19.819	-1.441
MRYFYTAVSRPSRGEPH	FYTAVSRPS	18.586	MRYFYTAVS	20.069	-1.483
NIQPIFAVTSRMVKTYE	FAVTSRMVK	16.888	IFAVTSRMV	18.503	-1.615
DIANTSLAITWKGP	NTSLAITWK	13.654	IANTSLAIT	15.456	-1.802
YEGYALPHAILRLDL	YALPHAILR	18.886	YEGYALPHA	20.718	-1.832
NPPDIVVQPGHIR	IVVQPGHIR	16.488	IVVQPGHIR	19.347	-2.859
LHLGYLPNQLFRTF	LGYLPNQLF	14.248	HLGYLPNQL	17.131	-2.883
GHITFQTAATVK	ITFQTAATV	14.572	ITFQTAATV	18.041	-3.469
VPIYEGYALPHAILRLD	YALPHAILR	18.886	VPIYEGYAL	22.498	-3.612
SDKPDMAEIEKFDKSKLKKTETQEKNPLPSKETIEQEKQAGES	FDKSKLKKT	16.685	IEKFDKSKL	20.82	-4.135
YRHIADLAGNPDLILPVPAFNVINGGSHAG	ILPVPAFNV	15.432	ILPVPAFNV	20.864	-5.432
ASGVAVSDGVIKVFNDMKVR	VIKVFNDMK	17.145	IKVFNDMKV	24.528	-7.383
ASGVAVSDGVIKVFNDMKVRK	VIKVFNDMK	17.145	IKVFNDMKV	24.528	-7.383
