# Supplementary material for: Human Leukocyte Antigen (HLA)-DRB1*15:01 and HLA-DRB5*01:01 Present Complementary Peptide Repertoires
Source: Front Immunol. 2017 Aug 21;8:984. doi: 10.3389/fimmu.2017.00984 (PMC5566978; doi:10.3389/fimmu.2017.00984)
Supplement: Supplementary file 6 [file Table_6.XLSX]

## Sheet: Hoja1
Supplemental Table 6. Theoretical cores and affinity of the peptides eluted from DR2b to DR2a and DR2b using the matrix from eluted peptides in this work.
PEPTIDES DR2b	CORE DR2a	SCORE DR2a	CORE DR2b	SCORE DR2b	DIFERENCE
LDRISVYYNEATG	LDRISVYYN	9.212	ISVYYNEAT	28.946	-19.734
KEIHLYQTFVVQ	IHLYQTFVV	9.231	IHLYQTFVV	26.846	-17.615
KKEIHLYQTFVVQ	IHLYQTFVV	9.231	IHLYQTFVV	26.846	-17.615
KKEIHLYQTFVVQL	IHLYQTFVV	9.231	IHLYQTFVV	26.846	-17.615
QKKEIHLYQTFVVQ	IHLYQTFVV	9.231	IHLYQTFVV	26.846	-17.615
QKKEIHLYQTFVVQL	IHLYQTFVV	9.231	IHLYQTFVV	26.846	-17.615
PKIQVYSRHPA	KIQVYSRHP	9.482	IQVYSRHPA	26.728	-17.246
GIVVYTGDRTV	IVVYTGDRT	11.644	IVVYTGDRT	27.469	-15.825
GIVVYTGDRTVM	IVVYTGDRT	11.644	IVVYTGDRT	27.469	-15.825
RGIVVYTGDRTVM	IVVYTGDRT	11.644	IVVYTGDRT	27.469	-15.825
ARGIVVYTGDRTVM	IVVYTGDRT	11.644	IVVYTGDRT	27.469	-15.825
TARGIVVYTGDRTVM	IVVYTGDRT	11.644	IVVYTGDRT	27.469	-15.825
GPLKGILGYTEHQVVS	ILGYTEHQV	10.032	ILGYTEHQV	25.808	-15.776
TPKIQVYSRHPA	TPKIQVYSR	11.077	IQVYSRHPA	26.728	-15.651
RTPKIQVYSRHPA	TPKIQVYSR	11.077	IQVYSRHPA	26.728	-15.651
TPKIQVYSRHPAE	TPKIQVYSR	11.077	IQVYSRHPA	26.728	-15.651
RTPKIQVYSRHPAE	TPKIQVYSR	11.077	IQVYSRHPA	26.728	-15.651
TPKIQVYSRHPAEN	TPKIQVYSR	11.077	IQVYSRHPA	26.728	-15.651
RTPKIQVYSRHPAEN	TPKIQVYSR	11.077	IQVYSRHPA	26.728	-15.651
QPTVTIKVYEGERPL	TIKVYEGER	11.189	IKVYEGERP	26.719	-15.53
QPTVTIKVYEGERPLT	TIKVYEGER	11.189	IKVYEGERP	26.719	-15.53
GVLIQVYEGERA	LIQVYEGER	12.47	IQVYEGERA	27.822	-15.352
PGVLIQVYEGERA	LIQVYEGER	12.47	IQVYEGERA	27.822	-15.352
QPGVLIQVYEGERA	LIQVYEGER	12.47	IQVYEGERA	27.822	-15.352
QPGVLIQVYEGERAM	LIQVYEGER	12.47	IQVYEGERA	27.822	-15.352
QPGVLIQVYEGERAMT	LIQVYEGER	12.47	IQVYEGERA	27.822	-15.352
SPAPGRQHGQIRGYQVHYVR	RGYQVHYVR	11.152	IRGYQVHYV	25.968	-14.816
GRISYYSTPIAVG	YYSTPIAVG	12.502	ISYYSTPIA	27.236	-14.734
GPLKGILGYTEHQVVSSD	YTEHQVVSS	11.116	ILGYTEHQV	25.808	-14.692
GPLKGILGYTEHQVVSSDFN	YTEHQVVSS	11.116	ILGYTEHQV	25.808	-14.692
INPYRNLPLAI	INPYRNLPL	13.131	INPYRNLPL	27.796	-14.665
VPGEIRGYELAHQ	IRGYELAHQ	10.454	IRGYELAHQ	25.118	-14.664
IQRTPKIQVYSRHPA	IQRTPKIQV	12.148	IQVYSRHPA	26.728	-14.58
IQRTPKIQVYSRHPAE	IQRTPKIQV	12.148	IQVYSRHPA	26.728	-14.58
IQRTPKIQVYSRHPAEN	IQRTPKIQV	12.148	IQVYSRHPA	26.728	-14.58
LQEIDRYASENVN	DRYASENVN	11.689	IDRYASENV	26.219	-14.53
RPVILTYHDIGLN	LTYHDIGLN	10.186	ILTYHDIGL	24.594	-14.408
GIVVYTGDRTVMG	YTGDRTVMG	13.126	IVVYTGDRT	27.469	-14.343
RGIVVYTGDRTVMG	YTGDRTVMG	13.126	IVVYTGDRT	27.469	-14.343
RGIVVYTGDRTVMGR	YTGDRTVMG	13.126	IVVYTGDRT	27.469	-14.343
DGDVVHGFYNPAVS	VVHGFYNPA	8.702	VHGFYNPAV	22.306	-13.604
NRPIIVFRGEHGFIG	FRGEHGFIG	12.039	IIVFRGEHG	25.309	-13.27
INRPIIVFRGEHGFIG	FRGEHGFIG	12.039	IIVFRGEHG	25.309	-13.27
TSTINLYFGSKVRSP	NLYFGSKVR	14.169	INLYFGSKV	27.351	-13.182
TSTINLYFGSKVRSPV	NLYFGSKVR	14.169	INLYFGSKV	27.351	-13.182
VEKTIQKYGTNPE	IQKYGTNPE	11.59	IQKYGTNPE	24.662	-13.072
AATDLSRYNNTLVE	LSRYNNTLV	9.195	LSRYNNTLV	22.242	-13.047
DTITIYSTINHS	ITIYSTINH	11.737	ITIYSTINH	24.645	-12.908
DPVHGDVIKHYKIRSLD	DVIKHYKIR	12.181	IKHYKIRSL	24.951	-12.77
FSRVQIYHNPTAN	FSRVQIYHN	13.744	VQIYHNPTA	26.485	-12.741
INPYRNLPLAII	YRNLPLAII	15.059	INPYRNLPL	27.796	-12.737
INPYRNLPLAIIIS	YRNLPLAII	15.059	INPYRNLPL	27.796	-12.737
VPGEIRGYELAHQR	RGYELAHQR	12.418	IRGYELAHQ	25.118	-12.7
RVVVPYQGPSSD	VPYQGPSSD	10.141	VVPYQGPSS	22.408	-12.267
VVVPYQGPSSDY	VPYQGPSSD	10.141	VVPYQGPSS	22.408	-12.267
RVVVPYQGPSSDY	VPYQGPSSD	10.141	VVPYQGPSS	22.408	-12.267
DLPSLYPSFHSAS	LPSLYPSFH	9.903	PSLYPSFHS	22.092	-12.189
IPVGPIQWFRGAGPG	IPVGPIQWF	10.596	IQWFRGAGP	22.762	-12.166
NPLLKHYRGPAG	NPLLKHYRG	9.397	LKHYRGPAG	21.273	-11.876
NPLLKHYRGPAGD	NPLLKHYRG	9.397	LKHYRGPAG	21.273	-11.876
NPLLKHYRGPAGDA	NPLLKHYRG	9.397	LKHYRGPAG	21.273	-11.876
SYGVNLYQSYGPS	VNLYQSYGP	9.769	VNLYQSYGP	21.561	-11.792
APQTITIFRNGIALE	ITIFRNGIA	13.151	ITIFRNGIA	24.827	-11.676
SPPPIAPYPSPTRK	IAPYPSPTR	16.743	IAPYPSPTR	28.372	-11.629
SPPPIAPYPSPTRKD	IAPYPSPTR	16.743	IAPYPSPTR	28.372	-11.629
VTHTVPIYEGYALPH	IYEGYALPH	11.169	VPIYEGYAL	22.498	-11.329
QKKEIHLYQTFVVQLQ	YQTFVVQLQ	15.79	IHLYQTFVV	26.846	-11.056
QKKEIHLYQTFVVQLQDP	YQTFVVQLQ	15.79	IHLYQTFVV	26.846	-11.056
QKKEIHLYQTFVVQLQDPR	FVVQLQDPR	15.89	IHLYQTFVV	26.846	-10.956
QKKEIHLYQTFVVQLQDPREP	FVVQLQDPR	15.89	IHLYQTFVV	26.846	-10.956
QKKEIHLYQTFVVQLQDPREPR	FVVQLQDPR	15.89	IHLYQTFVV	26.846	-10.956
LQKKEIHLYQTFVVQLQDPREPR	FVVQLQDPR	15.89	IHLYQTFVV	26.846	-10.956
AGDPVILYVNKVGPYH	YVNKVGPYH	12.081	VILYVNKVG	23.004	-10.923
VQPKVTVYPSKTQP	KVTVYPSKT	11.863	VTVYPSKTQ	22.718	-10.855
RGDVIDYSSSGVSTN	IDYSSSGVS	11.873	VIDYSSSGV	22.679	-10.806
SPTEPKNYGSYSTQA	PTEPKNYGS	9.444	PKNYGSYST	20.183	-10.739
IGGRIFTYRDQNTG	FTYRDQNTG	12.688	IFTYRDQNT	23.388	-10.7
IGGRIFTYRDQNTGWIGELG	FTYRDQNTG	12.688	IFTYRDQNT	23.388	-10.7
SSVISIYVSESMDR	IYVSESMDR	15.382	ISIYVSESM	25.999	-10.617
VTHTVPIYEGYALPHA	YEGYALPHA	11.899	VPIYEGYAL	22.498	-10.599
GVTHTVPIYEGYALPHA	YEGYALPHA	11.899	VPIYEGYAL	22.498	-10.599
IVARYENTLAAQ	IVARYENTL	11.434	VARYENTLA	21.925	-10.491
SSSISSFKDPKISTS	ISSFKDPKI	11.863	ISSFKDPKI	22.334	-10.471
PVIIERYKGEKQLPVL	YKGEKQLPV	15.191	IERYKGEKQ	25.47	-10.279
IIGWAAHHVFR	GWAAHHVFR	12.178	IIGWAAHHV	22.381	-10.203
LIIGWAAHHVFR	GWAAHHVFR	12.178	IIGWAAHHV	22.381	-10.203
IIGWAAHHVFRWD	GWAAHHVFR	12.178	IIGWAAHHV	22.381	-10.203
KSSSISSFKDPKISTS	KSSSISSFK	12.194	ISSFKDPKI	22.334	-10.14
IRDIFGFIGASAAS	FGFIGASAA	12.522	IFGFIGASA	22.66	-10.138
DTITIYSTINHSK	IYSTINHSK	14.614	ITIYSTINH	24.645	-10.031
DTITIYSTINHSKE	IYSTINHSK	14.614	ITIYSTINH	24.645	-10.031
TPRENDTITIYSTINHSKESKPT	IYSTINHSK	14.614	ITIYSTINH	24.645	-10.031
VPNILLFQGAKPM	LLFQGAKPM	13.444	ILLFQGAKP	23.432	-9.988
QPKVTVYPSKTQPL	VYPSKTQPL	12.742	VTVYPSKTQ	22.718	-9.976
VQPKVTVYPSKTQPL	VYPSKTQPL	12.742	VTVYPSKTQ	22.718	-9.976
VQPKVTVYPSKTQPLQH	VYPSKTQPL	12.742	VTVYPSKTQ	22.718	-9.976
VQPKVTVYPSKTQPLQHH	VYPSKTQPL	12.742	VTVYPSKTQ	22.718	-9.976
VQPKVTVYPSKTQPLQHHN	VYPSKTQPL	12.742	VTVYPSKTQ	22.718	-9.976
RVQPKVTVYPSKTQPLQHHN	VYPSKTQPL	12.742	VTVYPSKTQ	22.718	-9.976
RVQPKVTVYPSKTQPLQHHNL	VYPSKTQPL	12.742	VTVYPSKTQ	22.718	-9.976
RVVVPYQGPSSDYV	YQGPSSDYV	12.505	VVPYQGPSS	22.408	-9.903
KLEFSIYPAPQVS	FSIYPAPQV	14.992	FSIYPAPQV	24.744	-9.752
SKLEFSIYPAPQVS	FSIYPAPQV	14.992	FSIYPAPQV	24.744	-9.752
GNPLLKHYRGPAGDA	GNPLLKHYR	11.526	LKHYRGPAG	21.273	-9.747
STGILVFPNEDLHVK	FPNEDLHVK	15.584	ILVFPNEDL	25.312	-9.728
DHGSTGILVFPNEDLHVK	FPNEDLHVK	15.584	ILVFPNEDL	25.312	-9.728
GRLLRGYNQFAY	GRLLRGYNQ	8.821	LRGYNQFAY	18.522	-9.701
GRLLRGYNQFAYD	GRLLRGYNQ	8.821	LRGYNQFAY	18.522	-9.701
NPLENLKVYISSRPP	LENLKVYIS	12.763	LKVYISSRP	22.41	-9.647
GDVVHGFYNPAVSR	GFYNPAVSR	12.71	VHGFYNPAV	22.306	-9.596
DGDVVHGFYNPAVSR	GFYNPAVSR	12.71	VHGFYNPAV	22.306	-9.596
VDGDVVHGFYNPAVSR	GFYNPAVSR	12.71	VHGFYNPAV	22.306	-9.596
LPSEKAIFLFVDKTVPQ	KAIFLFVDK	12.652	IFLFVDKTV	22.154	-9.502
LPSEKAIFLFVDKTVPQS	KAIFLFVDK	12.652	IFLFVDKTV	22.154	-9.502
LSVLNYFQNSHSVL	LNYFQNSHS	11.655	LNYFQNSHS	21.04	-9.385
VGKNLASKTNVYISSSA	NLASKTNVY	10.432	TNVYISSSA	19.725	-9.293
QAVLSLYASGRTT	VLSLYASGR	11.652	LSLYASGRT	20.942	-9.29
QAVLSLYASGRTTG	VLSLYASGR	11.652	LSLYASGRT	20.942	-9.29
VDPHIKVDSGYRVHEE	HIKVDSGYR	12.57	IKVDSGYRV	21.808	-9.238
LDKIQSSHNFQLESVN	LDKIQSSHN	11.071	IQSSHNFQL	20.298	-9.227
VRVVVPYQGPSSD	VRVVVPYQG	13.268	VVPYQGPSS	22.408	-9.14
VRVVVPYQGPSSDY	VRVVVPYQG	13.268	VVPYQGPSS	22.408	-9.14
LVRVVVPYQGPSSDY	VRVVVPYQG	13.268	VVPYQGPSS	22.408	-9.14
VRVVVPYQGPSSDYV	VRVVVPYQG	13.268	VVPYQGPSS	22.408	-9.14
ADDGKIVIFQSKPEIQ	IVIFQSKPE	15.037	IVIFQSKPE	24.163	-9.126
VDKTVLPFVNTHPD	VLPFVNTHP	11.474	VLPFVNTHP	20.589	-9.115
KDGIRLLENPRLGS	GIRLLENPR	11.917	IRLLENPRL	20.937	-9.02
SKVVSQYSSLLSPM	VVSQYSSLL	10.356	VSQYSSLLS	19.37	-9.014
NPLLKHYRGPAGDAT	YRGPAGDAT	12.348	LKHYRGPAG	21.273	-8.925
GNPLLKHYRGPAGDAT	YRGPAGDAT	12.348	LKHYRGPAG	21.273	-8.925
FPTIKIFGSNKNRPE	IKIFGSNKN	15.988	IKIFGSNKN	24.809	-8.821
KNYISQYSEIAIQ	YISQYSEIA	12.249	ISQYSEIAI	21.057	-8.808
GAIVKYTVAVR	IVKYTVAVR	15.123	IVKYTVAVR	23.917	-8.794
TVLLRWLPPVPAERNGAIVKYTVAVR	IVKYTVAVR	15.123	IVKYTVAVR	23.917	-8.794
TVLLRWLPPVPAERNGAIVKYTVAVRE	IVKYTVAVR	15.123	IVKYTVAVR	23.917	-8.794
TVLLRWLPPVPAERNGAIVKYTVAVREA	IVKYTVAVR	15.123	IVKYTVAVR	23.917	-8.794
DPVIPSIQLFPGLREPE	IQLFPGLRE	14.185	IQLFPGLRE	22.969	-8.784
DPVIPSIQLFPGLREPEE	IQLFPGLRE	14.185	IQLFPGLRE	22.969	-8.784
DHDAVLRFNGAPTAN	VLRFNGAPT	10.235	VLRFNGAPT	18.986	-8.751
EPPEFEIVGFTNHIN	FEIVGFTNH	14.195	IVGFTNHIN	22.926	-8.731
SSYFNHYRSHHNLIHG	FNHYRSHHN	13.292	FNHYRSHHN	21.984	-8.692
SNQIKILGNQGSF	IKILGNQGS	11.859	IKILGNQGS	20.396	-8.537
LPTRIAYYAMGFD	IAYYAMGFD	11.522	RIAYYAMGF	19.996	-8.474
DTVVEPYNATLSVH	VEPYNATLS	11.832	VEPYNATLS	20.234	-8.402
SDTVVEPYNATLSVH	VEPYNATLS	11.832	VEPYNATLS	20.234	-8.402
VSDTVVEPYNATLSVH	VEPYNATLS	11.832	VEPYNATLS	20.234	-8.402
KLEFSIYPAPQVST	IYPAPQVST	16.352	FSIYPAPQV	24.744	-8.392
SKLEFSIYPAPQVSTAVVEPYNSILTTH	IYPAPQVST	16.352	FSIYPAPQV	24.744	-8.392
DIPNVAVYPHNGM	IPNVAVYPH	13.009	VAVYPHNGM	21.398	-8.389
SPLPTIEWFKGAKGSAL	FKGAKGSAL	15.461	IEWFKGAKG	23.77	-8.309
SPLPTIEWFKGAKGSALH	FKGAKGSAL	15.461	IEWFKGAKG	23.77	-8.309
TAVVEPYNSILTTH	VEPYNSILT	12.671	VEPYNSILT	20.949	-8.278
ISGLRHFTGYRIE	LRHFTGYRI	11.688	LRHFTGYRI	19.939	-8.251
VISGLRHFTGYRIE	LRHFTGYRI	11.688	LRHFTGYRI	19.939	-8.251
SELLHTYSSILGTD	LHTYSSILG	10.507	LHTYSSILG	18.724	-8.217
LIAHAGSLTNLAKYPASTVQILGAE	AGSLTNLAK	14.09	LAKYPASTV	22.254	-8.164
IGDLQAFQGHGAG	IGDLQAFQG	10.426	LQAFQGHGA	18.56	-8.134
IGDLQAFQGHGAGN	IGDLQAFQG	10.426	LQAFQGHGA	18.56	-8.134
SQVVRLYPGQRHLE	VVRLYPGQR	14.967	VRLYPGQRH	23.004	-8.037
SVIVVLRNPLIAGK	IVVLRNPLI	12.234	IVVLRNPLI	20.26	-8.026
LRGDSVIVVLRNPLIAG	IVVLRNPLI	12.234	IVVLRNPLI	20.26	-8.026
KDRKRILITGGAGFVGSH	ILITGGAGF	11.388	ILITGGAGF	19.414	-8.026
ADRTVIDYNGERTLDG	YNGERTLDG	13.74	VIDYNGERT	21.714	-7.974
DLPSLYPSFHSASD	YPSFHSASD	14.131	PSLYPSFHS	22.092	-7.961
SPSKVILPRGGSVLV	LPRGGSVLV	10.222	ILPRGGSVL	17.957	-7.735
SPSKVILPRGGSVLVT	LPRGGSVLV	10.222	ILPRGGSVL	17.957	-7.735
VSPSKVILPRGGSVLVT	LPRGGSVLV	10.222	ILPRGGSVL	17.957	-7.735
TDKYIKEFGSLPTTPS	FGSLPTTPS	14.78	IKEFGSLPT	22.499	-7.719
SVIIVDKNGRLV	VIIVDKNGR	13.998	IIVDKNGRL	21.535	-7.537
NSVIIVDKNGRLV	VIIVDKNGR	13.998	IIVDKNGRL	21.535	-7.537
SVIIVDKNGRLVY	VIIVDKNGR	13.998	IIVDKNGRL	21.535	-7.537
AQAIASYGSAVTHIR	YGSAVTHIR	19.156	IASYGSAVT	26.627	-7.471
TAQAIASYGSAVTHIR	YGSAVTHIR	19.156	IASYGSAVT	26.627	-7.471
ANTIASFSGFRSSFR	FSGFRSSFR	16.202	IASFSGFRS	23.67	-7.468
KGDDFFVYADYHTHF	FVYADYHTH	15.224	FFVYADYHT	22.648	-7.424
GVIKVFNDMKVR	VIKVFNDMK	17.145	IKVFNDMKV	24.528	-7.383
GVIKVFNDMKVRKS	VIKVFNDMK	17.145	IKVFNDMKV	24.528	-7.383
ASGVAVSDGVIKVFNDMKVR	VIKVFNDMK	17.145	IKVFNDMKV	24.528	-7.383
ASGVAVSDGVIKVFNDMKVRK	VIKVFNDMK	17.145	IKVFNDMKV	24.528	-7.383
APRLLIYGASSR	LLIYGASSR	13.673	LLIYGASSR	21.052	-7.379
QAPRLLIYGASSR	LLIYGASSR	13.673	LLIYGASSR	21.052	-7.379
KPGQAPRLLIYGASSR	LLIYGASSR	13.673	LLIYGASSR	21.052	-7.379
ALGAIHHTISVRVKAAPY	HHTISVRVK	12.407	IHHTISVRV	19.766	-7.359
QPGVLIQVYEGERAMTK	YEGERAMTK	20.508	IQVYEGERA	27.822	-7.314
QPGVLIQVYEGERAMTKD	YEGERAMTK	20.508	IQVYEGERA	27.822	-7.314
QPGVLIQVYEGERAMTKDN	YEGERAMTK	20.508	IQVYEGERA	27.822	-7.314
KLNRYPASSLVVVR	RYPASSLVV	13.245	LNRYPASSL	20.546	-7.301
NEQKLNRYPASSLVV	RYPASSLVV	13.245	LNRYPASSL	20.546	-7.301
EQKLNRYPASSLVVVR	RYPASSLVV	13.245	LNRYPASSL	20.546	-7.301
NEQKLNRYPASSLVVV	RYPASSLVV	13.245	LNRYPASSL	20.546	-7.301
NEQKLNRYPASSLVVVR	RYPASSLVV	13.245	LNRYPASSL	20.546	-7.301
TRELRVLYGPRLD	ELRVLYGPR	10.682	LRVLYGPRL	17.978	-7.296
LVYFAYYHGLLGNRL	FAYYHGLLG	14.564	FAYYHGLLG	21.844	-7.28
EQVKNFVASHIA	KNFVASHIA	11.531	VKNFVASHI	18.799	-7.268
EQVKNFVASHIAN	KNFVASHIA	11.531	VKNFVASHI	18.799	-7.268
NEQVKNFVASHIAN	KNFVASHIA	11.531	VKNFVASHI	18.799	-7.268
QNEQVKNFVASHIA	KNFVASHIA	11.531	VKNFVASHI	18.799	-7.268
QNEQVKNFVASHIAN	KNFVASHIA	11.531	VKNFVASHI	18.799	-7.268
ALTNGIYPHKLVF	LTNGIYPHK	12.926	NGIYPHKLV	20.186	-7.26
LRGDSVIVVLRNPLIAGK	LRNPLIAGK	13.026	IVVLRNPLI	20.26	-7.234
LIAHAGSLTNLAKYPASTVQILGAEK	IAHAGSLTN	15.137	LAKYPASTV	22.254	-7.117
SKGQHLIYRSEHLKPPPG	LIYRSEHLK	15.048	HLIYRSEHL	22.088	-7.04
IQAVLSLYASGRTTG	IQAVLSLYA	13.934	LSLYASGRT	20.942	-7.008
SVLISLKQAPLVH	LISLKQAPL	11.402	ISLKQAPLV	18.351	-6.949
FDSLSYFKGSSL	LSYFKGSSL	12.005	LSYFKGSSL	18.917	-6.912
VPTIDIHMNQIGFERE	IDIHMNQIG	11.209	IDIHMNQIG	18.073	-6.864
IPKILPWHAGTY	IPKILPWHA	11.647	ILPWHAGTY	18.495	-6.848
IGDLQAFQGHGAGNL	FQGHGAGNL	11.725	LQAFQGHGA	18.56	-6.835
VGPSLAPYSLPPTITPP	YSLPPTITP	13.915	LAPYSLPPT	20.731	-6.816
YHFLSPYVSPKESPFR	FLSPYVSPK	15.337	LSPYVSPKE	22.113	-6.776
AGFQVKAYTFSEPFH	FQVKAYTFS	11.385	VKAYTFSEP	18.136	-6.751
SYGPLDMYRNPGPS	YGPLDMYRN	14.49	LDMYRNPGP	21.181	-6.691
TDTIDIAPNHRVG	IDIAPNHRV	16.767	IDIAPNHRV	23.437	-6.67
ATDTIDIAPNHRVG	IDIAPNHRV	16.767	IDIAPNHRV	23.437	-6.67
APRLLIYGASSRAT	IYGASSRAT	14.426	LLIYGASSR	21.052	-6.626
KPGQAPRLLIYGASSRAT	IYGASSRAT	14.426	LLIYGASSR	21.052	-6.626
KPGQAPRLLIYGASSRATG	IYGASSRAT	14.426	LLIYGASSR	21.052	-6.626
TPDVIFVFGFRTH	DVIFVFGFR	13.658	IFVFGFRTH	20.258	-6.6
APEPSTVQILHSPAVE	VQILHSPAV	11.068	VQILHSPAV	17.634	-6.566
VPSDVVIFPSSDSQAHPP	VVIFPSSDS	13.203	VVIFPSSDS	19.712	-6.509
LDDLQPWHSFGAD	LDDLQPWHS	10.183	LQPWHSFGA	16.628	-6.445
SLDDLQPWHSFGAD	LDDLQPWHS	10.183	LQPWHSFGA	16.628	-6.445
SLDDLQPWHSFGADS	LDDLQPWHS	10.183	LQPWHSFGA	16.628	-6.445
LDDLQPWHSFGADSVPA	LDDLQPWHS	10.183	LQPWHSFGA	16.628	-6.445
SLDDLQPWHSFGADSVPA	LDDLQPWHS	10.183	LQPWHSFGA	16.628	-6.445
KAEIELFVNRLD	IELFVNRLD	15.024	IELFVNRLD	21.365	-6.341
KAEIELFVNRLDS	IELFVNRLD	15.024	IELFVNRLD	21.365	-6.341
SEWFGFYRSGQAKET	YRSGQAKET	13.459	FGFYRSGQA	19.75	-6.291
AGPNIAAIVGGTVAG	IAAIVGGTV	12.685	IAAIVGGTV	18.968	-6.283
DTVSFLEYRTFQFQPS	YRTFQFQPS	13.17	FLEYRTFQF	19.424	-6.254
KIIQPDKNNYAAM	IQPDKNNYA	13.662	IQPDKNNYA	19.883	-6.221
TSFLDLYRNPKS	FLDLYRNPK	16.701	LDLYRNPKS	22.819	-6.118
TSFLDLYRNPKSLT	FLDLYRNPK	16.701	LDLYRNPKS	22.819	-6.118
ADPLKVYPPLKG	PLKVYPPLK	15.508	LKVYPPLKG	21.606	-6.098
NADPLKVYPPLKG	PLKVYPPLK	15.508	LKVYPPLKG	21.606	-6.098
ADPLKVYPPLKGSF	PLKVYPPLK	15.508	LKVYPPLKG	21.606	-6.098
DPLKVYPPLKGSFP	PLKVYPPLK	15.508	LKVYPPLKG	21.606	-6.098
PLKVYPPLKGSFPE	PLKVYPPLK	15.508	LKVYPPLKG	21.606	-6.098
ADPLKVYPPLKGSFP	PLKVYPPLK	15.508	LKVYPPLKG	21.606	-6.098
DPLKVYPPLKGSFPE	PLKVYPPLK	15.508	LKVYPPLKG	21.606	-6.098
NADPLKVYPPLKGSF	PLKVYPPLK	15.508	LKVYPPLKG	21.606	-6.098
ADPLKVYPPLKGSFPE	PLKVYPPLK	15.508	LKVYPPLKG	21.606	-6.098
NADPLKVYPPLKGSFP	PLKVYPPLK	15.508	LKVYPPLKG	21.606	-6.098
ADPLKVYPPLKGSFPEN	PLKVYPPLK	15.508	LKVYPPLKG	21.606	-6.098
NADPLKVYPPLKGSFPE	PLKVYPPLK	15.508	LKVYPPLKG	21.606	-6.098
NADPLKVYPPLKGSFPEN	PLKVYPPLK	15.508	LKVYPPLKG	21.606	-6.098
NADPLKVYPPLKGSFPENLRH	PLKVYPPLK	15.508	LKVYPPLKG	21.606	-6.098
IPLLLYPQDGPR	LLYPQDGPR	12.404	LLLYPQDGP	18.494	-6.09
NIPLLLYPQDGPR	LLYPQDGPR	12.404	LLLYPQDGP	18.494	-6.09
ANIPLLLYPQDGPR	LLYPQDGPR	12.404	LLLYPQDGP	18.494	-6.09
LRSLTHFSNGKAVT	SLTHFSNGK	13.514	LTHFSNGKA	19.602	-6.088
TPKIVSGKDYNVTAN	IVSGKDYNV	11.916	IVSGKDYNV	17.901	-5.985
VIILNHPGQISAG	IILNHPGQI	11.857	ILNHPGQIS	17.818	-5.961
QVIILNHPGQISAG	IILNHPGQI	11.857	ILNHPGQIS	17.818	-5.961
EQVKNFVASHIANIL	FVASHIANI	12.862	VKNFVASHI	18.799	-5.937
QNEQVKNFVASHIANI	FVASHIANI	12.862	VKNFVASHI	18.799	-5.937
QNEQVKNFVASHIANIL	FVASHIANI	12.862	VKNFVASHI	18.799	-5.937
EQNEQVKNFVASHIANIL	FVASHIANI	12.862	VKNFVASHI	18.799	-5.937
GPPPSKVLPFPSQVVYNR	FPSQVVYNR	15.277	VLPFPSQVV	21.206	-5.929
GRLLRGHNQYAYD	LLRGHNQYA	7.932	LLRGHNQYA	13.84	-5.908
GRLLRGHNQYAYDG	LLRGHNQYA	7.932	LLRGHNQYA	13.84	-5.908
GPDGRLLRGHNQYAYDG	LLRGHNQYA	7.932	LLRGHNQYA	13.84	-5.908
VPPEVTVLTNSPVEL	VTVLTNSPV	11.224	VTVLTNSPV	17.092	-5.868
SSYLAWYQQKPGQA	SYLAWYQQK	13.931	LAWYQQKPG	19.662	-5.731
SSYLAWYQQKPGQAPR	SYLAWYQQK	13.931	LAWYQQKPG	19.662	-5.731
TSLMNQYVNKKF	LMNQYVNKK	15.759	MNQYVNKKF	21.412	-5.653
TSLMNQYVNKKFS	LMNQYVNKK	15.759	MNQYVNKKF	21.412	-5.653
TSLMNQYVNKKFSN	LMNQYVNKK	15.759	MNQYVNKKF	21.412	-5.653
LPDNINVYATTAANPRES	YATTAANPR	19.726	INVYATTAA	25.348	-5.622
LPDNINVYATTAANPRESS	YATTAANPR	19.726	INVYATTAA	25.348	-5.622
KKPSLSVQPGPIVAPE	LSVQPGPIV	10.455	LSVQPGPIV	16.003	-5.548
GSHSLRYFSTAVSRPG	RYFSTAVSR	13.091	SLRYFSTAV	18.605	-5.514
GSHSLRYFSTAVSRPGRGEPR	RYFSTAVSR	13.091	SLRYFSTAV	18.605	-5.514
DRKLVTKIIAHELAHQ	KIIAHELAH	11.764	IIAHELAHQ	17.213	-5.449
HIADLAGNSEVILPVPAFNVINGGSHAGN	ILPVPAFNV	15.432	ILPVPAFNV	20.864	-5.432
HIADLAGNSEVILPVPAFNVINGGSHAGNKLA	ILPVPAFNV	15.432	ILPVPAFNV	20.864	-5.432
HIADLAGNSEVILPVPAFNVINGGSHAGNKLAMQEF	ILPVPAFNV	15.432	ILPVPAFNV	20.864	-5.432
KYQLSIHKNPNTSEPQ	YQLSIHKNP	11.573	IHKNPNTSE	16.992	-5.419
NKYQLSIHKNPNTSEPQ	YQLSIHKNP	11.573	IHKNPNTSE	16.992	-5.419
DPELNLYQDGKHLK	LYQDGKHLK	13.318	LNLYQDGKH	18.709	-5.391
TDPELNLYQDGKHLK	LYQDGKHLK	13.318	LNLYQDGKH	18.709	-5.391
APEPSTVQILHSPAVEGSQ	HSPAVEGSQ	12.29	VQILHSPAV	17.634	-5.344
VAGLAVFHGKLLDG	AGLAVFHGK	14.566	LAVFHGKLL	19.903	-5.337
VAGLAVFHGKLLDGF	AGLAVFHGK	14.566	LAVFHGKLL	19.903	-5.337
DENFILKHTGPGILS	FILKHTGPG	12.725	ILKHTGPGI	18.057	-5.332
DENFILKHTGPGILSMA	FILKHTGPG	12.725	ILKHTGPGI	18.057	-5.332
KVIQAQTAFSANPA	IQAQTAFSA	13.072	IQAQTAFSA	18.374	-5.302
VDKVIQAQTAFSANPA	IQAQTAFSA	13.072	IQAQTAFSA	18.374	-5.302
VDKVIQAQTAFSANPAN	IQAQTAFSA	13.072	IQAQTAFSA	18.374	-5.302
VDKVIQAQTAFSANPANP	IQAQTAFSA	13.072	IQAQTAFSA	18.374	-5.302
VPDAKIRIFDLGRK	IRIFDLGRK	17.339	IRIFDLGRK	22.567	-5.228
TPIQIEAAYHLGPH	IQIEAAYHL	16.158	IQIEAAYHL	21.383	-5.225
APGAGSLALFPGIRLE	SLALFPGIR	13.674	LALFPGIRL	18.801	-5.127
APGAGSLALFPGIRLET	SLALFPGIR	13.674	LALFPGIRL	18.801	-5.127
GVGFYSAYLVAEK	YSAYLVAEK	16.684	VGFYSAYLV	21.685	-5.001
FGVGFYSAYLVAEK	YSAYLVAEK	16.684	VGFYSAYLV	21.685	-5.001
ADLSSFKSQELN	LSSFKSQEL	11.809	LSSFKSQEL	16.787	-4.978
QADLSSFKSQELN	LSSFKSQEL	11.809	LSSFKSQEL	16.787	-4.978
QADLSSFKSQELNE	LSSFKSQEL	11.809	LSSFKSQEL	16.787	-4.978
DDVAALHGPVVR	AALHGPVVR	11.517	VAALHGPVV	16.483	-4.966
DDVAALHGPVVRQ	AALHGPVVR	11.517	VAALHGPVV	16.483	-4.966
RPHYFIFNSQTVYA	YFIFNSQTV	14.933	YFIFNSQTV	19.752	-4.819
RPHYFIFNSQTVYAVP	YFIFNSQTV	14.933	YFIFNSQTV	19.752	-4.819
QELITVIKAPTSFG	VIKAPTSFG	14.096	ITVIKAPTS	18.895	-4.799
GQELITVIKAPTSFG	VIKAPTSFG	14.096	ITVIKAPTS	18.895	-4.799
RAQISTKTSAKLSSYT	ISTKTSAKL	13.933	ISTKTSAKL	18.622	-4.689
AQFMRLFGGNFAHQAS	FMRLFGGNF	13.255	MRLFGGNFA	17.836	-4.581
APRLLIYGASS	RLLIYGASS	7.402	RLLIYGASS	11.959	-4.557
DFSSLSKYGDHTLRVR	YGDHTLRVR	14.876	LSKYGDHTL	19.352	-4.476
LPAPEIFWSKKLD	PAPEIFWSK	13.376	PEIFWSKKL	17.828	-4.452
LPAPEIFWSKKLDN	PAPEIFWSK	13.376	PEIFWSKKL	17.828	-4.452
GLPAPEIFWSKKLDN	PAPEIFWSK	13.376	PEIFWSKKL	17.828	-4.452
LPAPEIFWSKKLDNGN	PAPEIFWSK	13.376	PEIFWSKKL	17.828	-4.452
GLPAPEIFWSKKLDNGN	PAPEIFWSK	13.376	PEIFWSKKL	17.828	-4.452
QKKEIHLYQTFV	KKEIHLYQT	7.808	EIHLYQTFV	12.172	-4.364
SHSMRYFYTSVSRPG	FYTSVSRPG	15.425	MRYFYTSVS	19.583	-4.158
GSHSMRYFYTSVSRPG	FYTSVSRPG	15.425	MRYFYTSVS	19.583	-4.158
GSHSMRYFYTSVSRPGRGEPR	FYTSVSRPG	15.425	MRYFYTSVS	19.583	-4.158
GRLLRGHNQYAYDGK	HNQYAYDGK	10.809	HNQYAYDGK	14.923	-4.114
GPDGRLLRGHNQYAYDGK	HNQYAYDGK	10.809	HNQYAYDGK	14.923	-4.114
KRVIISAPSADAPM	IISAPSADA	15.586	IISAPSADA	19.568	-3.982
AKRVIISAPSADAPM	IISAPSADA	15.586	IISAPSADA	19.568	-3.982
AGAHLQGGAKRVIISAPSADAPMFVMGVNH	IISAPSADA	15.586	IISAPSADA	19.568	-3.982
AGEFVDLYVPR	GEFVDLYVP	8.867	AGEFVDLYV	12.795	-3.928
EHALLAYTLGVK	LLAYTLGVK	14.483	LLAYTLGVK	18.404	-3.921
REHALLAYTLGVK	LLAYTLGVK	14.483	LLAYTLGVK	18.404	-3.921
EHALLAYTLGVKQLIVGVNK	LLAYTLGVK	14.483	LLAYTLGVK	18.404	-3.921
NGQTREHALLAYTLGVKQLIVGVNK	LLAYTLGVK	14.483	LLAYTLGVK	18.404	-3.921
KGSVAIWSGKPPI	GSVAIWSGK	12.124	VAIWSGKPP	15.995	-3.871
KKSLTIYAQVQKPG	LTIYAQVQK	15.773	LTIYAQVQK	19.557	-3.784
RPYQVVGFPNRFSSRP	YQVVGFPNR	15.067	VVGFPNRFS	18.831	-3.764
LPKGEIIEKPSAKSSD	EIIEKPSAK	15.857	IIEKPSAKS	19.579	-3.722
LPKGEIIEKPSAKSSDV	EIIEKPSAK	15.857	IIEKPSAKS	19.579	-3.722
LPKGEIIEKPSAKSSDVL	EIIEKPSAK	15.857	IIEKPSAKS	19.579	-3.722
FPVIMSKESQRLVG	FPVIMSKES	13.622	IMSKESQRL	17.26	-3.638
IQDLELATGYKVYGR	DLELATGYK	13.664	ATGYKVYGR	17.294	-3.63
SIAAHLDNQVPVESPRAISRTNEND	VESPRAISR	13.742	IAAHLDNQV	17.326	-3.584
SGLRVYSTSVTGSR	YSTSVTGSR	17.592	LRVYSTSVT	21.155	-3.563
SGLRVYSTSVTGSREIKSQQSEVT	YSTSVTGSR	17.592	LRVYSTSVT	21.155	-3.563
GSHSLKYFHTSVSRPG	FHTSVSRPG	15.006	LKYFHTSVS	18.512	-3.506
SILKIHAREIFD	ILKIHAREI	12.701	ILKIHAREI	16.197	-3.496
SILKIHAREIFDSR	ILKIHAREI	12.701	ILKIHAREI	16.197	-3.496
GPDGRLLRGHNQYAYDGKD	NQYAYDGKD	11.443	HNQYAYDGK	14.923	-3.48
KPGIVYASLNHSVIG	IVYASLNHS	16.202	GIVYASLNH	19.667	-3.465
EDQTVYIQPSHLTGRS	IQPSHLTGR	14.239	QTVYIQPSH	17.639	-3.4
VVTITIMPAFIFEH	ITIMPAFIF	15.604	ITIMPAFIF	18.89	-3.286
VVTITIMPAFIFEHI	ITIMPAFIF	15.604	ITIMPAFIF	18.89	-3.286
VVTITIMPAFIFEHIIK	ITIMPAFIF	15.604	ITIMPAFIF	18.89	-3.286
GVGFYSAFLVADK	YSAFLVADK	18.018	VGFYSAFLV	21.303	-3.285
FGVGFYSAFLVADK	YSAFLVADK	18.018	VGFYSAFLV	21.303	-3.285
INEIRQMSGAQIK	RQMSGAQIK	13.952	IRQMSGAQI	17.216	-3.264
MRYVASYLLAALGGNSSPSAKDIK	YLLAALGGN	15.715	VASYLLAAL	18.962	-3.247
YIGHPQVQSHPSQQLPFHPPGN	YIGHPQVQS	11.97	QLPFHPPGN	15.204	-3.234
LDDVAALHGPVVR	LDDVAALHG	13.261	VAALHGPVV	16.483	-3.222
LDDVAALHGPVVRQ	LDDVAALHG	13.261	VAALHGPVV	16.483	-3.222
LDDVAALHGPVVRQL	LDDVAALHG	13.261	VAALHGPVV	16.483	-3.222
FGRFASFEAQGAL	FGRFASFEA	13.411	FGRFASFEA	16.571	-3.16
LEEFGRFASFEAQ	FGRFASFEA	13.411	FGRFASFEA	16.571	-3.16
EFGRFASFEAQGAL	FGRFASFEA	13.411	FGRFASFEA	16.571	-3.16
LEEFGRFASFEAQG	FGRFASFEA	13.411	FGRFASFEA	16.571	-3.16
EEFGRFASFEAQGAL	FGRFASFEA	13.411	FGRFASFEA	16.571	-3.16
EFGRFASFEAQGALA	FGRFASFEA	13.411	FGRFASFEA	16.571	-3.16
LEEFGRFASFEAQGA	FGRFASFEA	13.411	FGRFASFEA	16.571	-3.16
LEEFGRFASFEAQGAL	FGRFASFEA	13.411	FGRFASFEA	16.571	-3.16
LEEFGRFASFEAQGALA	FGRFASFEA	13.411	FGRFASFEA	16.571	-3.16
RLEEFGRFASFEAQGAL	FGRFASFEA	13.411	FGRFASFEA	16.571	-3.16
RLEEFGRFASFEAQGALA	FGRFASFEA	13.411	FGRFASFEA	16.571	-3.16
EKKKGSYYDSFKLQTKE	YDSFKLQTK	19.155	GSYYDSFKL	22.218	-3.063
MVYMFQYDSTHGKFH	FQYDSTHGK	17.292	MFQYDSTHG	20.314	-3.022
SAIAIATGKMLSLA	SAIAIATGK	16.837	IAIATGKML	19.819	-2.982
DPSLVIAFGRGHTL	LVIAFGRGH	15.378	VIAFGRGHT	18.315	-2.937
SDPSLVIAFGRGHT	LVIAFGRGH	15.378	VIAFGRGHT	18.315	-2.937
SEFRAFSSFKNR	FRAFSSFKN	15.805	FRAFSSFKN	18.678	-2.873
SEFRAFSSFKNRVY	FRAFSSFKN	15.805	FRAFSSFKN	18.678	-2.873
ENSEFRAFSSFKNRVY	FRAFSSFKN	15.805	FRAFSSFKN	18.678	-2.873
AGIGLELYKAIQRGTI	LELYKAIQR	16.35	LELYKAIQR	19.103	-2.753
YRAQISTKTSAKLSSYT	YRAQISTKT	15.912	ISTKTSAKL	18.622	-2.71
VEVDLFTSKGLFR	LFTSKGLFR	15.673	VDLFTSKGL	18.294	-2.621
TVEVDLFTSKGLFR	LFTSKGLFR	15.673	VDLFTSKGL	18.294	-2.621
PTVEVDLFTSKGLFR	LFTSKGLFR	15.673	VDLFTSKGL	18.294	-2.621
NPTVEVDLFTSKGLFR	LFTSKGLFR	15.673	VDLFTSKGL	18.294	-2.621
GNPTVEVDLFTSKGLFR	LFTSKGLFR	15.673	VDLFTSKGL	18.294	-2.621
NPTVEVDLFTSKGLFRA	LFTSKGLFR	15.673	VDLFTSKGL	18.294	-2.621
NPTVEVDLFTSKGLFRAA	LFTSKGLFR	15.673	VDLFTSKGL	18.294	-2.621
RGNPTVEVDLFTSKGLFR	LFTSKGLFR	15.673	VDLFTSKGL	18.294	-2.621
SRGNPTVEVDLFTSKGLFR	LFTSKGLFR	15.673	VDLFTSKGL	18.294	-2.621
DSRGNPTVEVDLFTSKGLFR	LFTSKGLFR	15.673	VDLFTSKGL	18.294	-2.621
IFDSRGNPTVEVDLFTSKGLFR	LFTSKGLFR	15.673	VDLFTSKGL	18.294	-2.621
EIFDSRGNPTVEVDLFTSKGLFR	LFTSKGLFR	15.673	VDLFTSKGL	18.294	-2.621
AREIFDSRGNPTVEVDLFTSKGLFR	LFTSKGLFR	15.673	VDLFTSKGL	18.294	-2.621
IHAREIFDSRGNPTVEVDLFTSKGLFR	LFTSKGLFR	15.673	VDLFTSKGL	18.294	-2.621
SILKIHAREIFDSRGNPTVEVDLFTSKGLFR	LFTSKGLFR	15.673	VDLFTSKGL	18.294	-2.621
GVVRQWLSRGGEI	GVVRQWLSR	10.177	VRQWLSRGG	12.792	-2.615
GRLDYLSSLKVKGLV	LDYLSSLKV	14.448	RLDYLSSLK	17.03	-2.582
KGRLDYLSSLKVKGLV	LDYLSSLKV	14.448	RLDYLSSLK	17.03	-2.582
LKGRLDYLSSLKVKGL	LDYLSSLKV	14.448	RLDYLSSLK	17.03	-2.582
LKGRLDYLSSLKVKGLV	LDYLSSLKV	14.448	RLDYLSSLK	17.03	-2.582
IPNVAVYPHNG	IPNVAVYPH	13.009	IPNVAVYPH	15.527	-2.518
DIPNVAVYPHNG	IPNVAVYPH	13.009	IPNVAVYPH	15.527	-2.518
LSGVLFHSSPALQPA	FHSSPALQP	14.921	GVLFHSSPA	17.413	-2.492
ADKPDMGEIASFDKAKLKKTETQEKNTLPTKETIEQEKRSEIS	FDKAKLKKT	19.781	IASFDKAKL	21.9	-2.119
TPKIQVYSRHP	TPKIQVYSR	11.077	KIQVYSRHP	13.167	-2.09
RTPKIQVYSRHP	TPKIQVYSR	11.077	KIQVYSRHP	13.167	-2.09
VGKVIPELNGKLTG	KVIPELNGK	14.042	IPELNGKLT	16.104	-2.062
AVGKVIPELNGKLTG	KVIPELNGK	14.042	IPELNGKLT	16.104	-2.062
EPGEPEFKYIGNMHGNE	FKYIGNMHG	15.237	EFKYIGNMH	17.295	-2.058
GRLLVVYPWTQ	LLVVYPWTQ	10.422	LLVVYPWTQ	12.441	-2.019
APGLIIATGSVGKN	IIATGSVGK	16.122	IIATGSVGK	18.059	-1.937
SAPGLIIATGSVGKN	IIATGSVGK	16.122	IIATGSVGK	18.059	-1.937
SAPGLIIATGSVGKNL	IIATGSVGK	16.122	IIATGSVGK	18.059	-1.937
GSKNLGKFISSPMK	GKFISSPMK	14.342	LGKFISSPM	16.138	-1.796
IQPIFAVTSRMVK	FAVTSRMVK	16.888	IFAVTSRMV	18.503	-1.615
IQPIFAVTSRMVKTY	FAVTSRMVK	16.888	IFAVTSRMV	18.503	-1.615
NIQPIFAVTSRMVKTYE	FAVTSRMVK	16.888	IFAVTSRMV	18.503	-1.615
TGKFVIFGATSLQ	FVIFGATSL	16.238	FVIFGATSL	17.828	-1.59
TPKYVTFNSKTVYA	YVTFNSKTV	16.891	YVTFNSKTV	18.441	-1.55
GSHSMRYFYTAVSRPG	FYTAVSRPG	18.521	MRYFYTAVS	20.069	-1.548
GSHSMRYFYTAMSRPG	FYTAMSRPG	18.237	MRYFYTAMS	19.722	-1.485
VPPEVTVLTNSPVELR	LTNSPVELR	15.684	VTVLTNSPV	17.092	-1.408
VGPDGRLLRGHNQYAYDGK	VGPDGRLLR	13.532	HNQYAYDGK	14.923	-1.391
EFGRFASFEAQGALAN	FEAQGALAN	15.227	FGRFASFEA	16.571	-1.344
DIDEIVLVGGSTRIPK	IVLVGGSTR	15.78	IVLVGGSTR	17.114	-1.334
IHDIVLVGGSTRIPK	IVLVGGSTR	15.78	IVLVGGSTR	17.114	-1.334
QIHDIVLVGGSTRIPK	IVLVGGSTR	15.78	IVLVGGSTR	17.114	-1.334
PGDSDIIRSMPEQTGEK	SMPEQTGEK	14.185	IRSMPEQTG	15.517	-1.332
KPTLSALPSPLVTS	LSALPSPLV	14.047	LSALPSPLV	15.377	-1.33
KPTLSALPSPLVTSG	LSALPSPLV	14.047	LSALPSPLV	15.377	-1.33
SKPTLSALPSPLVTSG	LSALPSPLV	14.047	LSALPSPLV	15.377	-1.33
DLSSFKSQELNER	FKSQELNER	15.462	LSSFKSQEL	16.787	-1.325
ADLSSFKSQELNER	FKSQELNER	15.462	LSSFKSQEL	16.787	-1.325
ADLSSFKSQELNERN	FKSQELNER	15.462	LSSFKSQEL	16.787	-1.325
QADLSSFKSQELNER	FKSQELNER	15.462	LSSFKSQEL	16.787	-1.325
LQADLSSFKSQELNER	FKSQELNER	15.462	LSSFKSQEL	16.787	-1.325
QADLSSFKSQELNERN	FKSQELNER	15.462	LSSFKSQEL	16.787	-1.325
QADLSSFKSQELNERNE	FKSQELNER	15.462	LSSFKSQEL	16.787	-1.325
GDVVHGFYNPAVSRIV	YNPAVSRIV	20.99	VHGFYNPAV	22.306	-1.316
IVDGDVVHGFYNPAVSRIV	YNPAVSRIV	20.99	VHGFYNPAV	22.306	-1.316
VSVLRIARTPSVN	LRIARTPSV	13.948	LRIARTPSV	15.239	-1.291
REAVIAQISSHVK	IAQISSHVK	16.039	IAQISSHVK	17.282	-1.243
TREAVIAQISSHVK	IAQISSHVK	16.039	IAQISSHVK	17.282	-1.243
IKHAVVMFQTAVGHS	IKHAVVMFQ	15.29	VVMFQTAVG	16.531	-1.241
TEQAISFAKDFLAGGI	TEQAISFAK	15.504	ISFAKDFLA	16.712	-1.208
GLQADLSSFKSQELNER	LQADLSSFK	15.604	LSSFKSQEL	16.787	-1.183
LQADLSSFKSQELNERN	LQADLSSFK	15.604	LSSFKSQEL	16.787	-1.183
GLQADLSSFKSQELNERN	LQADLSSFK	15.604	LSSFKSQEL	16.787	-1.183
LQADLSSFKSQELNERNE	LQADLSSFK	15.604	LSSFKSQEL	16.787	-1.183
GLQADLSSFKSQELNERNE	LQADLSSFK	15.604	LSSFKSQEL	16.787	-1.183
LQADLSSFKSQELNERNEA	LQADLSSFK	15.604	LSSFKSQEL	16.787	-1.183
GLQADLSSFKSQELNERNEA	LQADLSSFK	15.604	LSSFKSQEL	16.787	-1.183
LQADLSSFKSQELNERNEAS	LQADLSSFK	15.604	LSSFKSQEL	16.787	-1.183
NGLQADLSSFKSQELNERNE	LQADLSSFK	15.604	LSSFKSQEL	16.787	-1.183
GLQADLSSFKSQELNERNEAS	LQADLSSFK	15.604	LSSFKSQEL	16.787	-1.183
GLQADLSSFKSQELNERNEASD	LQADLSSFK	15.604	LSSFKSQEL	16.787	-1.183
QVTQPTVGMNFKTPRGPV	QPTVGMNFK	14.227	GMNFKTPRG	15.323	-1.096
IPVQTISRAAAEKLFGN	ISRAAAEKL	16.397	ISRAAAEKL	17.453	-1.056
IPVQTISRAAAEKLFGNM	ISRAAAEKL	16.397	ISRAAAEKL	17.453	-1.056
DKVILPQLSRLGHL	KVILPQLSR	15.742	ILPQLSRLG	16.766	-1.024
LDKVILPQLSRLGHL	KVILPQLSR	15.742	ILPQLSRLG	16.766	-1.024
LDKVILPQLSRLGHLA	KVILPQLSR	15.742	ILPQLSRLG	16.766	-1.024
SKPTLSALPSPLVTSGK	PSPLVTSGK	14.38	LSALPSPLV	15.377	-0.997
SHSMRYFHTAMSRPG	FHTAMSRPG	17.818	MRYFHTAMS	18.738	-0.92
GSHSMRYFHTAMSRPG	FHTAMSRPG	17.818	MRYFHTAMS	18.738	-0.92
GSHSMRYFHTAMSRPGRGEPR	FHTAMSRPG	17.818	MRYFHTAMS	18.738	-0.92
VRVVVPYQGPS	VRVVVPYQG	13.268	VRVVVPYQG	14.165	-0.897
AEERVVVISSSE	EERVVVISS	9.476	RVVVISSSE	10.286	-0.81
APPVRHLIATQLLSN	HLIATQLLS	13.054	VRHLIATQL	13.592	-0.538
GTFQKWASVVVPS	FQKWASVVV	13.853	FQKWASVVV	14.376	-0.523
GTFQKWASVVVPSG	FQKWASVVV	13.853	FQKWASVVV	14.376	-0.523
RPAGDGTFQKWASVVVPSG	FQKWASVVV	13.853	FQKWASVVV	14.376	-0.523
RPAGDGTFQKWASVVVPSGQ	FQKWASVVV	13.853	FQKWASVVV	14.376	-0.523
TTPSVVAFTADGERLVG	FTADGERLV	15.437	VVAFTADGE	15.942	-0.505
PKFEVIEKPQA	FEVIEKPQA	11.506	FEVIEKPQA	11.9	-0.394
VQRTLMNLGGLAVARDD	GGLAVARDD	11.901	LMNLGGLAV	12.112	-0.211
NKELDPIQKLFVDKIREY	NKELDPIQK	14.795	IQKLFVDKI	14.952	-0.157
PTAPSPGTVTPVPPPQ	PGTVTPVPP	11.066	GTVTPVPPP	11.19	-0.124
LPKKELLLPGNNRKVYE	LLLPGNNRK	15.612	LLPGNNRKV	15.719	-0.107
RKLVTKIIAHELAH	KIIAHELAH	11.764	VTKIIAHEL	11.867	-0.103
VQPKVTVYPSK	PKVTVYPSK	11.023	VQPKVTVYP	11.066	-0.043
VDDTQFVRFDSDAASQR	FDSDAASQR	16.359	FVRFDSDAA	16.16	0.199
VDDTQFVRFDSDAASPR	FDSDAASPR	16.439	FVRFDSDAA	16.16	0.279
GYLPNQLFRTF	YLPNQLFRT	11.86	YLPNQLFRT	11.579	0.281
AAAAGGGGPGTAVGATGSGIAAAAAGLAVYR	IAAAAAGLA	17.689	IAAAAAGLA	17.359	0.33
QFSYAVFKSRVVAG	FSYAVFKSR	20.282	YAVFKSRVV	19.887	0.395
QFSYAVFKSRVVAGE	FSYAVFKSR	20.282	YAVFKSRVV	19.887	0.395
QFSYAVFKSRVVAGEV	FSYAVFKSR	20.282	YAVFKSRVV	19.887	0.395
TQFSYAVFKSRVVAGEV	FSYAVFKSR	20.282	YAVFKSRVV	19.887	0.395
DPVHGDVIKHYKIR	DVIKHYKIR	12.181	GDVIKHYKI	11.603	0.578
GQAFELILSPRSKES	ELILSPRSK	16.487	ILSPRSKES	15.877	0.61
VQPKVTVYPSKT	KVTVYPSKT	11.863	KVTVYPSKT	11.204	0.659
AGSVILLENLRFH	SVILLENLR	15.089	VILLENLRF	14.215	0.874
SNLPAKAIGHRIRVMLYPSRI	NLPAKAIGH	14.614	IGHRIRVML	13.665	0.949
GEITTLNHKLQ	GEITTLNHK	15.858	ITTLNHKLQ	14.527	1.331
EGEITTLNHKLQ	GEITTLNHK	15.858	ITTLNHKLQ	14.527	1.331
LEGEITTLNHKLQ	GEITTLNHK	15.858	ITTLNHKLQ	14.527	1.331
EGEITTLNHKLQDA	GEITTLNHK	15.858	ITTLNHKLQ	14.527	1.331
ELEGEITTLNHKLQ	GEITTLNHK	15.858	ITTLNHKLQ	14.527	1.331
EGEITTLNHKLQDAS	GEITTLNHK	15.858	ITTLNHKLQ	14.527	1.331
LEGEITTLNHKLQDAS	GEITTLNHK	15.858	ITTLNHKLQ	14.527	1.331
ELEGEITTLNHKLQDAS	GEITTLNHK	15.858	ITTLNHKLQ	14.527	1.331
AADPPAENSSAPEAEQGGAE	NSSAPEAEQ	12.014	DPPAENSSA	10.68	1.334
GKETKAADPPAENSSAPEAEQGGAE	NSSAPEAEQ	12.014	DPPAENSSA	10.68	1.334
AKVAVLGASGGIGQPLSLLLKNSPLVSRLTL	GQPLSLLLK	15.761	IGQPLSLLL	14.343	1.418
PGTPLPPDPTAPSPGTVTPVPPPQ	GTPLPPDPT	13.641	LPPDPTAPS	12.034	1.607
VLLESEQFLTELTRL	EQFLTELTR	13.418	SEQFLTELT	11.643	1.775
IDEIVLVGGSTRIPK	IVLVGGSTR	15.78	VLVGGSTRI	13.925	1.855
DPPAPLPLVIWHG	DPPAPLPLV	12.971	DPPAPLPLV	10.777	2.194
ESYISTIGVDFKIR	ISTIGVDFK	15.901	ISTIGVDFK	13.703	2.198
SQVVRLYPGQR	VVRLYPGQR	14.967	VVRLYPGQR	12.687	2.28
AKADGIVSKNF	AKADGIVSK	11.856	ADGIVSKNF	9.513	2.343
PPAENSSAPEAEQGGAE	NSSAPEAEQ	12.014	PAENSSAPE	9.584	2.43
VVSEVDIAKAD	VVSEVDIAK	14.416	VSEVDIAKA	11.9	2.516
VPPELVGQPAVHLKRDF	GQPAVHLKR	16.711	LVGQPAVHL	13.982	2.729
PALLPVASRLLLLP	LLPVASRLL	16.038	LLPVASRLL	12.94	3.098
PALLPVASRLLLLPR	LLPVASRLL	16.038	LLPVASRLL	12.94	3.098
SSEAETQQPPAAPPAAPALSAADTKPG	APPAAPALS	15.041	PAAPPAAPA	11.931	3.11
VNVVPTFGKKKGPNANS	VVPTFGKKK	18.734	VPTFGKKKG	15.278	3.456
GPDPSTAILHFRL	PSTAILHFR	13.173	STAILHFRL	9.691	3.482
AAGAAENAFRAP	AGAAENAFR	15.254	GAAENAFRA	11.647	3.607
MHLLQNADPLKVYPP	LQNADPLKV	16.162	LQNADPLKV	12.442	3.72
MHLLQNADPLKVYPPL	LQNADPLKV	16.162	LQNADPLKV	12.442	3.72
VMHLLQNADPLKVYPP	LQNADPLKV	16.162	LQNADPLKV	12.442	3.72
VMHLLQNADPLKVYPPL	LQNADPLKV	16.162	LQNADPLKV	12.442	3.72
DHVMHLLQNADPLKVYPP	LQNADPLKV	16.162	LQNADPLKV	12.442	3.72
VMHLLQNADPLKVYPPLK	LQNADPLKV	16.162	LQNADPLKV	12.442	3.72
ADDGKIVIFQSKP	GKIVIFQSK	14.086	KIVIFQSKP	10.168	3.918
ADPLKVYPPLK	PLKVYPPLK	15.508	PLKVYPPLK	11.198	4.31
NADPLKVYPPLK	PLKVYPPLK	15.508	PLKVYPPLK	11.198	4.31
MGESDDSILRL	GESDDSILR	12.277	MGESDDSIL	7.896	4.381
SETAPLAPTIPAPAEKTPVKKK	AEKTPVKKK	17.51	LAPTIPAPA	13.101	4.409
SSGNAKIGHPAPNFK	IGHPAPNFK	18.492	IGHPAPNFK	14.071	4.421
GPQEKKVVVYLQK	KKVVVYLQK	14.208	KKVVVYLQK	9.601	4.607
SETAPAAPAAPAPAEKTPVKK	AAPAPAEKT	16.835	AAPAPAEKT	12.166	4.669
SETAPAAPAAPAPAEKTPVKKK	AAPAPAEKT	16.835	AAPAPAEKT	12.166	4.669
SETAPAAPAAPAPAEKTPVKKKA	AAPAPAEKT	16.835	AAPAPAEKT	12.166	4.669
SETAPAAPAAPAPAEKTPVKKKAR	AAPAPAEKT	16.835	AAPAPAEKT	12.166	4.669
SETAPAAPAAPAPAEKTPVKKKARK	AAPAPAEKT	16.835	AAPAPAEKT	12.166	4.669
VFEVHVRPKKLAVEPK	FEVHVRPKK	17.339	VHVRPKKLA	12.422	4.917
KVFEVHVRPKKLAVEPK	FEVHVRPKK	17.339	VHVRPKKLA	12.422	4.917
SETAPAETATPAPVEKSPAKK	PVEKSPAKK	15.734	AETATPAPV	10.657	5.077
RPFERTITMHKDSTGHVG	FERTITMHK	20.159	ITMHKDSTG	14.999	5.16
DRPFERTITMHKDSTGHVG	FERTITMHK	20.159	ITMHKDSTG	14.999	5.16
TSFLDLYRNPK	FLDLYRNPK	16.701	FLDLYRNPK	11.39	5.311
AEDMETKIKNYK	AEDMETKIK	14.497	METKIKNYK	8.108	6.389
KPPKPVSKMRMATPLLMQA	MRMATPLLM	16.318	MRMATPLLM	9.564	6.754
KPPKPVSKMRMATPLLMQALP	MRMATPLLM	16.318	MRMATPLLM	9.564	6.754
SETAPAAPAAAPPAEKAPVKKKAAKKAGGTPR	AEKAPVKKK	20.995	VKKKAAKKA	13.719	7.276
AEDMETKIKNY	AEDMETKIK	14.497	AEDMETKIK	6.959	7.538
LPKPPKPVSKMRMATPLLMQAL	PKPPKPVSK	17.127	MRMATPLLM	9.564	7.563
LPKPPKPVSKMRMATPLLMQALP	PKPPKPVSK	17.127	MRMATPLLM	9.564	7.563
LPKPPKPVSKMRMATPLLMQALPM	PKPPKPVSK	17.127	MRMATPLLM	9.564	7.563
SETAPAAPAAAPPAEKAPVKK	PAAAPPAEK	20.255	AAPAAAPPA	12.681	7.574
LPKPPKPVSKM	PKPPKPVSK	17.127	LPKPPKPVS	9.534	7.593
SETAPAAPAAAPPAEKAPVKKK	AEKAPVKKK	20.995	AAPAAAPPA	12.681	8.314
SETAPAAPAAAPPAEKAPVKKKAAK	AEKAPVKKK	20.995	AAPAAAPPA	12.681	8.314
FRPAGAAPRPPPKPM	FRPAGAAPR	22.225	FRPAGAAPR	13.425	8.8
