# Supplementary material for: Human Leukocyte Antigen (HLA)-DRB1*15:01 and HLA-DRB5*01:01 Present Complementary Peptide Repertoires
Source: Front Immunol. 2017 Aug 21;8:984. doi: 10.3389/fimmu.2017.00984 (PMC5566978; doi:10.3389/fimmu.2017.00984)
Supplement: Supplementary file 7 [file Table_7.XLSX]

## Sheet: Hoja1
Supplemental Table 7. Theoretical cores and affinity of the peptides eluted from MGAR to DR2a and DR2b using the matrix from eluted peptides in this work.
PEPTIDES MGAR	CORE DR2a	SCORE DR2a	CORE DR2b	SCORE DR2b	DIFERENCE
KSNFAEALAAHKYL	FAEALAAHK	22.741	KSNFAEALA	13.122	9.619
RKSNFAEALAAHKYL	FAEALAAHK	22.741	KSNFAEALA	13.122	9.619
KSNFAEALAAHKY	FAEALAAHK	22.741	KSNFAEALA	13.122	9.619
KSNFAEALAAHK	FAEALAAHK	22.741	KSNFAEALA	13.122	9.619
SQAEFEKAAEEVRHL	FEKAAEEVR	20.382	QAEFEKAAE	10.94	9.442
EPSFVFADVIRKSPD	FVFADVIRK	21.789	SFVFADVIR	13.163	8.626
EPSFVFADVIRKSPDSP	FVFADVIRK	21.789	SFVFADVIR	13.163	8.626
GVYRAVTPQGRPD	YRAVTPQGR	20.241	VYRAVTPQG	11.64	8.601
QTKEFQVLKSLGKLAMG	FQVLKSLGK	21.571	FQVLKSLGK	13.238	8.333
QTKEFQVLKSLGKLA	FQVLKSLGK	21.571	FQVLKSLGK	13.238	8.333
TKEFQVLKSLGKLA	FQVLKSLGK	21.571	FQVLKSLGK	13.238	8.333
ELEELRAEQQRLKSQD	LRAEQQRLK	17.19	LRAEQQRLK	9.48	7.71
LEELRAEQQRLKSQD	LRAEQQRLK	17.19	LRAEQQRLK	9.48	7.71
ELEELRAEQQRLKSQDL	LRAEQQRLK	17.19	QQRLKSQDL	10.511	6.679
DHNFVKAINAIQKS	FVKAINAIQ	17.517	FVKAINAIQ	12.295	5.222
SDVGEFRAVTELGRPDAE	FRAVTELGR	19.226	VGEFRAVTE	14.17	5.056
DVGEFRAVTELGRPDAE	FRAVTELGR	19.226	VGEFRAVTE	14.17	5.056
DVGEFRAVTELGRPD	FRAVTELGR	19.226	VGEFRAVTE	14.17	5.056
DSDVGEFRAVTELGRPDAE	FRAVTELGR	19.226	VGEFRAVTE	14.17	5.056
RPYFDVEPAQVRSR	FDVEPAQVR	18.864	RPYFDVEPA	14.066	4.798
DQVDIYEFLPSKRKTD	YEFLPSKRK	24.187	IYEFLPSKR	19.602	4.585
SDKALTFMKDHFLMDE	SDKALTFMK	16.698	ALTFMKDHF	12.816	3.882
GPSSDKALTFMKDHFLMDEQ	SDKALTFMK	16.698	ALTFMKDHF	12.816	3.882
GPSSDKALTFMKDHFLMDE	SDKALTFMK	16.698	ALTFMKDHF	12.816	3.882
ASPSIVIALAGNKADL	IVIALAGNK	21.454	IALAGNKAD	17.603	3.851
ASPSIVIALAGNKAD	IVIALAGNK	21.454	IALAGNKAD	17.603	3.851
SPSIVIALAGNKADL	IVIALAGNK	21.454	IALAGNKAD	17.603	3.851
SPSIVIALAGNKAD	IVIALAGNK	21.454	IALAGNKAD	17.603	3.851
ASPNIVIALAGNKADLA	IVIALAGNK	21.454	IALAGNKAD	17.603	3.851
ASPNIVIALAGNKADL	IVIALAGNK	21.454	IALAGNKAD	17.603	3.851
ASPNIVIALAGNKAD	IVIALAGNK	21.454	IALAGNKAD	17.603	3.851
SPNIVIALAGNKADL	IVIALAGNK	21.454	IALAGNKAD	17.603	3.851
SPNIVIALAGNKAD	IVIALAGNK	21.454	IALAGNKAD	17.603	3.851
DHNFVKAINAIQKSWT	FVKAINAIQ	17.517	INAIQKSWT	14.048	3.469
DPDFYASAPGHKHVPD	FYASAPGHK	21.505	PDFYASAPG	18.746	2.759
GIYNNIKNFVRFQ	YNNIKNFVR	17.741	IYNNIKNFV	15.029	2.712
YDGKDYLALNEDLRSWTA	YLALNEDLR	18.064	GKDYLALNE	15.556	2.508
DGKDYLALNEDLRSWTA	YLALNEDLR	18.064	GKDYLALNE	15.556	2.508
DGKDYLALNEDLRSWT	YLALNEDLR	18.064	GKDYLALNE	15.556	2.508
EDPAFYMLKGKLQYELQ	EDPAFYMLK	18.089	PAFYMLKGK	15.792	2.297
EDPAFYMLKGKLQYEL	EDPAFYMLK	18.089	PAFYMLKGK	15.792	2.297
EDPAFYMLKGKLQYE	EDPAFYMLK	18.089	PAFYMLKGK	15.792	2.297
ADIQTERAYQKQP	IQTERAYQK	19.227	IQTERAYQK	17.163	2.064
YDGKDYIALNEDLRSWTA	YIALNEDLR	18.045	GKDYIALNE	16.082	1.963
DGKDYIALNEDLRSWTA	YIALNEDLR	18.045	GKDYIALNE	16.082	1.963
DGKDYIALNEDLRSWT	YIALNEDLR	18.045	GKDYIALNE	16.082	1.963
VGEYRAVTELGRPD	YRAVTELGR	19.461	VGEYRAVTE	17.607	1.854
LPAPIEKTISKAKGQPREP	ISKAKGQPR	19.314	ISKAKGQPR	17.565	1.749
APIEKTISKAKGQPREP	ISKAKGQPR	19.314	ISKAKGQPR	17.565	1.749
DPAFYMLKGKLQYELQ	FYMLKGKLQ	17.515	PAFYMLKGK	15.792	1.723
DPAFYMLKGKLQYEL	FYMLKGKLQ	17.515	PAFYMLKGK	15.792	1.723
DPAFYMLKGKLQYE	FYMLKGKLQ	17.515	PAFYMLKGK	15.792	1.723
PAFYMLKGKLQYE	FYMLKGKLQ	17.515	PAFYMLKGK	15.792	1.723
NKEVEEERIAG	KEVEEERIA	9.062	KEVEEERIA	7.361	1.701
VAIVQAVSAHRHR	IVQAVSAHR	20.445	IVQAVSAHR	18.858	1.587
APDQDEIQRLPGLAKQPS	IQRLPGLAK	18.909	IQRLPGLAK	17.384	1.525
APDQDEIQRLPGLAKQP	IQRLPGLAK	18.909	IQRLPGLAK	17.384	1.525
TTPSYVAFTDTERLIGD	YVAFTDTER	17.645	TPSYVAFTD	16.152	1.493
TTPSYVAFTDTERLIG	YVAFTDTER	17.645	TPSYVAFTD	16.152	1.493
TPSYVAFTDTERLIG	YVAFTDTER	17.645	TPSYVAFTD	16.152	1.493
ADIQTERAYQKQPT	IQTERAYQK	19.227	ERAYQKQPT	17.777	1.45
KPDGSPVFIAFRSSTKKSVQ	FIAFRSSTK	18.943	FIAFRSSTK	17.585	1.358
SPVFIAFRSSTKKSVQ	FIAFRSSTK	18.943	FIAFRSSTK	17.585	1.358
SPVFIAFRSSTKKSV	FIAFRSSTK	18.943	FIAFRSSTK	17.585	1.358
SPVFIAFRSSTKKS	FIAFRSSTK	18.943	FIAFRSSTK	17.585	1.358
SPVFIAFRSSTKK	FIAFRSSTK	18.943	FIAFRSSTK	17.585	1.358
KPDGSPVFIAFRSSTKKS	FIAFRSSTK	18.943	FIAFRSSTK	17.585	1.358
LPSYEEALSLPSKTP	YEEALSLPS	17.876	LPSYEEALS	16.518	1.358
LPSYEEALSLPSKTPE	YEEALSLPS	17.876	LPSYEEALS	16.518	1.358
LPSYEEALSLPSKTPEG	YEEALSLPS	17.876	LPSYEEALS	16.518	1.358
TGYQVDKNKDDELTGF	YQVDKNKDD	14.151	YQVDKNKDD	12.914	1.237
CAWMQLLAALCLV	QLLAALCLV	11.622	MQLLAALCL	10.405	1.217
HQLRVLDTNIQLK	VLDTNIQLK	12.766	LRVLDTNIQ	11.6	1.166
LRPYFDVEPAQVRSR	FDVEPAQVR	18.864	LRPYFDVEP	17.799	1.065
SPDEIALVKGAKRYG	IALVKGAKR	19.794	IALVKGAKR	19.118	0.676
DSDVGVYRAVTPQGRPDAE	YRAVTPQGR	20.241	VGVYRAVTP	19.857	0.384
DSDVGVYRAVTPQGRPDA	YRAVTPQGR	20.241	VGVYRAVTP	19.857	0.384
DSDVGVYRAVTPQGRPD	YRAVTPQGR	20.241	VGVYRAVTP	19.857	0.384
SDVGVYRAVTPQGRPDAE	YRAVTPQGR	20.241	VGVYRAVTP	19.857	0.384
SDVGVYRAVTPQGRPDA	YRAVTPQGR	20.241	VGVYRAVTP	19.857	0.384
SDVGVYRAVTPQGRPD	YRAVTPQGR	20.241	VGVYRAVTP	19.857	0.384
DVGVYRAVTPQGRPDAE	YRAVTPQGR	20.241	VGVYRAVTP	19.857	0.384
DVGVYRAVTPQGRPDA	YRAVTPQGR	20.241	VGVYRAVTP	19.857	0.384
DVGVYRAVTPQGRPD	YRAVTPQGR	20.241	VGVYRAVTP	19.857	0.384
DVGVYRAVTPQGRP	YRAVTPQGR	20.241	VGVYRAVTP	19.857	0.384
VGVYRAVTPQGRPD	YRAVTPQGR	20.241	VGVYRAVTP	19.857	0.384
ANSKLVIITAGARQQEG	LVIITAGAR	16.636	IITAGARQQ	16.536	0.1
NSKLVIITAGARQQ	LVIITAGAR	16.636	IITAGARQQ	16.536	0.1
NSKLVIITAGARQQEG	LVIITAGAR	16.636	IITAGARQQ	16.536	0.1
SKLVIITAGARQQE	LVIITAGAR	16.636	IITAGARQQ	16.536	0.1
SKLVIITAGARQQEG	LVIITAGAR	16.636	IITAGARQQ	16.536	0.1
QSTDALTDPVTDPGPNPSDTA	VTDPGPNPS	10.909	TDPGPNPSD	11.224	-0.315
QSTDALTDPVTDPGPNPSDT	VTDPGPNPS	10.909	TDPGPNPSD	11.224	-0.315
KSMNHMNYLPSQEDMP	YLPSQEDMP	13.871	HMNYLPSQE	15.14	-1.269
NTLYLQMNSLRAEDTA	LYLQMNSLR	14.014	NTLYLQMNS	15.288	-1.274
NTLYLQMNSLRAEDT	LYLQMNSLR	14.014	NTLYLQMNS	15.288	-1.274
NTLYLQMNSLRAED	LYLQMNSLR	14.014	NTLYLQMNS	15.288	-1.274
NTLYLQMNSLRAE	LYLQMNSLR	14.014	NTLYLQMNS	15.288	-1.274
SNRLYKYDHNFVKAIN	YKYDHNFVK	17.347	LYKYDHNFV	18.791	-1.444
RLYKYDHNFVKAIN	YKYDHNFVK	17.347	LYKYDHNFV	18.791	-1.444
AFNIMEIQPFRRAA	IMEIQPFRR	14.558	IMEIQPFRR	16.014	-1.456
PLPSKETIEQEKQAGES	IEQEKQAGE	11.802	IEQEKQAGE	13.696	-1.894
TPKIQVYSRHP	TPKIQVYSR	11.077	KIQVYSRHP	13.167	-2.09
EGKGIYNNIKNFVRFQ	YNNIKNFVR	17.741	KGIYNNIKN	20.046	-2.305
GKGIYNNIKNFVRFQ	YNNIKNFVR	17.741	KGIYNNIKN	20.046	-2.305
KGIYNNIKNFVRFQ	YNNIKNFVR	17.741	KGIYNNIKN	20.046	-2.305
MPHNQFIKMMIIFSI	FIKMMIIFS	12.552	IKMMIIFSI	15.387	-2.835
NPPDIVVQPGHIRLYVV	IVVQPGHIR	16.488	IVVQPGHIR	19.347	-2.859
NPPDIVVQPGHIRLY	IVVQPGHIR	16.488	IVVQPGHIR	19.347	-2.859
NPPDIVVQPGHIR	IVVQPGHIR	16.488	IVVQPGHIR	19.347	-2.859
PDIVVQPGHIR	IVVQPGHIR	16.488	IVVQPGHIR	19.347	-2.859
LEEFGRFASFEAQGA	FGRFASFEA	13.411	FGRFASFEA	16.571	-3.16
LEEFGRFASFEAQG	FGRFASFEA	13.411	FGRFASFEA	16.571	-3.16
APSATTYIGLNPGYRVY	YIGLNPGYR	17.023	IGLNPGYRV	20.407	-3.384
QAMLQLYVLKLLK	QLYVLKLLK	15.344	LQLYVLKLL	19.122	-3.778
FPTQFAPQILSQPNLVPPL	TQFAPQILS	13.431	ILSQPNLVP	18.222	-4.791
APGAGSLALFPGIRLE	SLALFPGIR	13.674	LALFPGIRL	18.801	-5.127
FPTDLEIYKAFSSEMAK	FPTDLEIYK	16.366	LEIYKAFSS	21.807	-5.441
FPTDLEIYKAFSSEMA	FPTDLEIYK	16.366	LEIYKAFSS	21.807	-5.441
FPTDLEIYKAFSSEM	FPTDLEIYK	16.366	LEIYKAFSS	21.807	-5.441
FPTDLEIYKAFSSE	FPTDLEIYK	16.366	LEIYKAFSS	21.807	-5.441
FSLSNYQLDQLMCPK	FSLSNYQLD	12.009	LSNYQLDQL	17.965	-5.956
TSFLDLYRNPKSLTT	FLDLYRNPK	16.701	LDLYRNPKS	22.819	-6.118
ATSFLDLYRNPKSLT	FLDLYRNPK	16.701	LDLYRNPKS	22.819	-6.118
TSFLDLYRNPKSLT	FLDLYRNPK	16.701	LDLYRNPKS	22.819	-6.118
TSFLDLYRNPKSL	FLDLYRNPK	16.701	LDLYRNPKS	22.819	-6.118
DGDLTLYQSNTILRH	LYQSNTILR	13.84	LTLYQSNTI	19.975	-6.135
DGDLTLYQSNTILR	LYQSNTILR	13.84	LTLYQSNTI	19.975	-6.135
IKVYEGERPLTKDN	YEGERPLTK	20.498	IKVYEGERP	26.719	-6.221
PPTCKGIASLPTPGLQCPAL	IASLPTPGL	12.264	IASLPTPGL	18.724	-6.46
KPVKMLIYSSKTLELR	YSSKTLELR	15.911	MLIYSSKTL	22.712	-6.801
EIKMTKMYKGFQALGDA	EIKMTKMYK	13.614	TKMYKGFQA	20.473	-6.859
FAFNIMEIQPFRRAAAIQ	IMEIQPFRR	14.558	IQPFRRAAA	21.706	-7.148
FAFNIMEIQPFRRAAAI	IMEIQPFRR	14.558	IQPFRRAAA	21.706	-7.148
FAFNIMEIQPFRRAAA	IMEIQPFRR	14.558	IQPFRRAAA	21.706	-7.148
NEQKLNRYPASSLVVVR	RYPASSLVV	13.245	LNRYPASSL	20.546	-7.301
LIQVYEGERAMTKDNN	YEGERAMTK	20.508	IQVYEGERA	27.822	-7.314
LIQVYEGERAMTKDN	YEGERAMTK	20.508	IQVYEGERA	27.822	-7.314
LIQVYEGERAMTKDNNL	YEGERAMTK	20.508	IQVYEGERA	27.822	-7.314
IQVYEGERAMTKDNN	YEGERAMTK	20.508	IQVYEGERA	27.822	-7.314
IQVYEGERAMTKDN	YEGERAMTK	20.508	IQVYEGERA	27.822	-7.314
DGVIKVFNDMKVR	VIKVFNDMK	17.145	IKVFNDMKV	24.528	-7.383
GVIKVFNDMKVR	VIKVFNDMK	17.145	IKVFNDMKV	24.528	-7.383
EPGTGALAVFPNIHLET	LAVFPNIHL	13.265	LAVFPNIHL	22.25	-8.985
EPGTGALAVFPNIHLE	LAVFPNIHL	13.265	LAVFPNIHL	22.25	-8.985
DDGKIVIFQSKPEIQ	IVIFQSKPE	15.037	IVIFQSKPE	24.163	-9.126
ADDGKIVIFQSKPEIQ	IVIFQSKPE	15.037	IVIFQSKPE	24.163	-9.126
LVRVVVPYQGPSSDYVV	VRVVVPYQG	13.268	VVPYQGPSS	22.408	-9.14
LVRVVVPYQGPSSDYV	VRVVVPYQG	13.268	VVPYQGPSS	22.408	-9.14
LVRVVVPYQGPSSDY	VRVVVPYQG	13.268	VVPYQGPSS	22.408	-9.14
LVRVVVPYQGPSSD	VRVVVPYQG	13.268	VVPYQGPSS	22.408	-9.14
VRVVVPYQGPSSDYV	VRVVVPYQG	13.268	VVPYQGPSS	22.408	-9.14
VRVVVPYQGPSSDY	VRVVVPYQG	13.268	VVPYQGPSS	22.408	-9.14
VRVVVPYQGPSSD	VRVVVPYQG	13.268	VVPYQGPSS	22.408	-9.14
KPSDEEMLFIYGHYKQAT	FIYGHYKQA	12.322	LFIYGHYKQ	21.652	-9.33
LPSEKAIFLFVDKTVPQS	KAIFLFVDK	12.652	IFLFVDKTV	22.154	-9.502
LPSEKAIFLFVDKTVPQ	KAIFLFVDK	12.652	IFLFVDKTV	22.154	-9.502
LNDDISLYKSFLQLGAG	LNDDISLYK	15.229	ISLYKSFLQ	25.908	-10.679
KKEIHLYQTFVVQLQDPREPR	FVVQLQDPR	15.89	IHLYQTFVV	26.846	-10.956
KKEIHLYQTFVVQLQDPREP	FVVQLQDPR	15.89	IHLYQTFVV	26.846	-10.956
KKEIHLYQTFVVQLQ	YQTFVVQLQ	15.79	IHLYQTFVV	26.846	-11.056
AQPVLQYGNPYASQE	LQYGNPYAS	11.166	VLQYGNPYA	23.272	-12.106
NAQPVLQYGNPYASQET	LQYGNPYAS	11.166	VLQYGNPYA	23.272	-12.106
RVVVPYQGPSSDY	VPYQGPSSD	10.141	VVPYQGPSS	22.408	-12.267
RVVVPYQGPSSD	VPYQGPSSD	10.141	VVPYQGPSS	22.408	-12.267
GAIISQYYNRTVQLR	YYNRTVQLR	16.642	ISQYYNRTV	28.954	-12.312
NDDISLYKSFLQLGAG	ISLYKSFLQ	13.497	ISLYKSFLQ	25.908	-12.411
DDISLYKSFLQLGAG	ISLYKSFLQ	13.497	ISLYKSFLQ	25.908	-12.411
DDISLYKSFLQLG	ISLYKSFLQ	13.497	ISLYKSFLQ	25.908	-12.411
QPGVLIQVYEGERAM	LIQVYEGER	12.47	IQVYEGERA	27.822	-15.352
QKKEIHLYQTFVVQLQDPREP	QTFVVQLQD	10.604	IHLYQTFVV	26.846	-16.242
QKKEIHLYQTFVVQLQDPR	QTFVVQLQD	10.604	IHLYQTFVV	26.846	-16.242
QKKEIHLYQTFVVQL	IHLYQTFVV	9.231	IHLYQTFVV	26.846	-17.615
QKKEIHLYQTFVVQ	IHLYQTFVV	9.231	IHLYQTFVV	26.846	-17.615
KKEIHLYQTFVVQL	IHLYQTFVV	9.231	IHLYQTFVV	26.846	-17.615
KKEIHLYQTFVVQ	IHLYQTFVV	9.231	IHLYQTFVV	26.846	-17.615
GAIISQYYNRTVQL	AIISQYYNR	10.617	ISQYYNRTV	28.954	-18.337
GAIISQYYNRTVQ	AIISQYYNR	10.617	ISQYYNRTV	28.954	-18.337
